# Supplementary material for: Global Survey of Alternative Splicing in Rice by Direct RNA Sequencing During Reproductive Development: Landscape and Genetic Regulation
Source: Rice (N Y). 2021 Aug 12;14:75. doi: 10.1186/s12284-021-00516-6 (PMC8360254; doi:10.1186/s12284-021-00516-6)
Supplement: Supplementary file 2 — Additional file 2: Table S1. Summary of the clean data. Table S2. Summary of the identified transcripts and genes, and its position. Table S3. A total of 1648 genes alternatively spliced were targeted by miRNA in rice. Table S4. Primers used for validating alternative splicing events by RT-PCR. Table S5. Primers used in the luciferase assay in vivo [file 12284_2021_516_MOESM2_ESM.xlsx]

## Sheet: Supp Table S1
Supplemental Table S1. Summary of the clean data
SampleID	cleanRead Numers	full-length transcript Numbers	flncRatio
F-1	2126256	1718488	0.8082
F-2	2581406	2080761	0.8061
F-3	2183690	1768754	0.81
YP-1	2483474	2022341	0.8143
YP-2	2582122	2104999	0.8152
YP-3	2488345	1998806	0.8033
UF-1	2778740	2189176	0.7878
UF-2	2753067	2034411	0.739
UF-3	2666404	2175154	0.8158

## Sheet: Supp Table S2
Supplemental Table S2. Summary of the identified transcripts and genes, and its position
Database	Numbers	300<=length<1000	length>=1000
All annotated transcripts	87275	27311	56802
Annotated new transcripts	21865	9319	12545
All annotated genes	56718	18190	35243
Annotated new genes	1374	959	415											Novel lncRNA
Idetified transcripts														Chromosome	platform		position start	position end	lncRNA ID
#ID	position	Parent	F-1_CPM	F-2_CPM	F-3_CPM	YP-1_CPM	YP-2_CPM	YP-3_CPM	UF-1_CPM	UF-2_CPM	UF-3_CPM	NR_annotation		Chr1	Nanopore	transcript	782763	785567	gene_id "lncONT.48"; transcript_id "lncONT.48.1"; gene_name "LOC_Os01g02420"; xloc "XLOC_000899"; cmp_ref "LOC_Os01g02420.1"; class_code "x";
LOC_Os01g01010.1	Chr1:2903-10817	LOC_Os01g01010	18.54	11.5984	14.903	15.9225	7.63525	10.3782	5.26827	12.2283	7.50303	PREDICTED: small G protein signaling modulator 1 isoform X2 [Oryza sativa Japonica Group]		Chr1	Nanopore	exon	782763	782988	gene_id "lncONT.48"; transcript_id "lncONT.48.1";
LOC_Os01g01010.2	Chr1:2984-10562	LOC_Os01g01010	0	0.552305	1.29591	0.568659	0	0	0.526827	0.555833	0.535931	putative GTPase-activating protein [Oryza sativa Japonica Group]		Chr1	Nanopore	exon	784723	784852	gene_id "lncONT.48"; transcript_id "lncONT.48.1";
LOC_Os01g01019.1	Chr1:11218-12435	LOC_Os01g01019	0	0	0	0.568659	0	0	1.05365	0.555833	1.07186	Os01g0100300, partial [Oryza sativa Japonica Group]		Chr1	Nanopore	exon	785269	785567	gene_id "lncONT.48"; transcript_id "lncONT.48.1";
LOC_Os01g01030.1	Chr1:12648-15915	LOC_Os01g01030	21.1886	14.9122	7.77547	30.1389	20.1789	25.369	2.63413	5.00249	5.89524	PREDICTED: monocopper oxidase-like protein SKU5 isoform X1 [Oryza sativa Japonica Group]		Chr1	Nanopore	transcript	2681048	2682052	gene_id "lncONT.142"; transcript_id "lncONT.142.1"; gene_name "LOC_Os01g05620"; xloc "XLOC_000950"; cmp_ref "LOC_Os01g05620.1"; class_code "o";
LOC_Os01g01040.1	Chr1:16292-20323	LOC_Os01g01040	6.62143	9.38918	5.18364	4.54927	3.81763	4.03598	4.21461	3.89083	5.35931	P0402A09.1 [Oryza sativa Japonica Group]		Chr1	Nanopore	exon	2681048	2681810	gene_id "lncONT.142"; transcript_id "lncONT.142.1";
LOC_Os01g01040.2	Chr1:16321-20323	LOC_Os01g01040	1.32429	2.76152	5.18364	2.27464	3.27225	4.61255	1.58048	5.00249	0	P0402A09.1 [Oryza sativa Japonica Group]		Chr1	Nanopore	exon	2682015	2682052	gene_id "lncONT.142"; transcript_id "lncONT.142.1";
LOC_Os01g01040.3	Chr1:16321-20323	LOC_Os01g01040	13.905	11.5984	9.71933	11.9418	10.3621	13.2611	7.37558	11.6725	5.89524	P0402A09.1 [Oryza sativa Japonica Group]		Chr1	Nanopore	transcript	2681284	2682049	gene_id "lncONT.142"; transcript_id "lncONT.142.2"; gene_name "LOC_Os01g05620"; xloc "XLOC_000950"; cmp_ref "LOC_Os01g05620.1"; class_code "o";
LOC_Os01g01040.4	Chr1:16292-18304	LOC_Os01g01040	0	1.10461	0	0	0.545375	0	0	0.555833	0.535931	P0402A09.1 [Oryza sativa Japonica Group]		Chr1	Nanopore	exon	2681284	2681810	gene_id "lncONT.142"; transcript_id "lncONT.142.2";
LOC_Os01g01050.1	Chr1:22841-26971	LOC_Os01g01050	7.94571	10.4938	9.07138	3.98062	2.1815	1.15314	6.32192	1.11167	2.14372	PREDICTED: uncharacterized protein LOC4326456 isoform X1 [Oryza sativa Japonica Group]		Chr1	Nanopore	exon	2682015	2682049	gene_id "lncONT.142"; transcript_id "lncONT.142.2";
LOC_Os01g01050.2	Chr1:22841-26971	LOC_Os01g01050	9.27	9.94149	9.71933	4.54927	3.81763	5.18911	10.0097	3.335	6.43117	PREDICTED: uncharacterized protein LOC4326456 isoform X2 [Oryza sativa Japonica Group]		Chr1	Nanopore	transcript	2685664	2686356	gene_id "lncONT.143"; transcript_id "lncONT.143.1"; xloc "XLOC_000951"; class_code "u";
ONT.2.2	Chr1:27140-28293	LOC_Os01g01060	0.662143	1.10461	0	2.27464	0	0	0.526827	0.555833	0	PREDICTED: 40S ribosomal protein S5 [Oryza brachyantha]		Chr1	Nanopore	exon	2685664	2685962	gene_id "lncONT.143"; transcript_id "lncONT.143.1";
ONT.2.3	Chr1:27143-28603	LOC_Os01g01060	111.902	92.2349	92.6576	91.5542	122.164	106.089	35.2974	31.1266	38.0511	hypothetical protein SORBI_3003G109600 [Sorghum bicolor]		Chr1	Nanopore	exon	2686102	2686179	gene_id "lncONT.143"; transcript_id "lncONT.143.1";
LOC_Os01g01060.1	Chr1:27136-28651	LOC_Os01g01060	521.106	488.238	474.303	453.79	527.923	518.335	209.677	186.76	167.21	PREDICTED: 40S ribosomal protein S5 [Oryza sativa Japonica Group]		Chr1	Nanopore	exon	2686262	2686356	gene_id "lncONT.143"; transcript_id "lncONT.143.1";
ONT.3.1	Chr1:29809-34313	LOC_Os01g01070	1.32429	4.41844	1.29591	9.66721	14.7251	14.4142	5.26827	7.22582	6.43117	hypothetical protein OsI_00009 [Oryza sativa Indica Group]		Chr1	Nanopore	transcript	2685670	2686352	gene_id "lncONT.143"; transcript_id "lncONT.143.2"; xloc "XLOC_000951"; class_code "u";
LOC_Os01g01070.1	Chr1:29818-34493	LOC_Os01g01070	1.98643	3.86613	2.59182	5.68659	4.363	5.76568	2.10731	4.44666	3.75152	PREDICTED: uncharacterized protein LOC4326458 isoform X1 [Oryza sativa Japonica Group]		Chr1	Nanopore	exon	2685670	2685962	gene_id "lncONT.143"; transcript_id "lncONT.143.2";
LOC_Os01g01070.2	Chr1:29818-34493	LOC_Os01g01070	15.2293	11.0461	14.255	24.4524	26.178	35.7472	15.278	17.2308	19.8294	PREDICTED: uncharacterized protein LOC4326458 isoform X2 [Oryza sativa Japonica Group]		Chr1	Nanopore	exon	2686102	2686189	gene_id "lncONT.143"; transcript_id "lncONT.143.2";
LOC_Os01g01070.3	Chr1:29818-33943	LOC_Os01g01070	1.32429	0	0	3.98062	4.363	2.88284	0.526827	2.22333	1.07186	PREDICTED: uncharacterized protein LOC4326458 isoform X2 [Oryza sativa Japonica Group]		Chr1	Nanopore	exon	2686262	2686352	gene_id "lncONT.143"; transcript_id "lncONT.143.2";
ONT.4.1	Chr1:35601-41178	LOC_Os01g01080	86.7407	80.0842	88.7699	6.82391	14.1798	4.61255	22.1267	30.015	26.2606	PREDICTED: sphingosine-1-phosphate lyase [Oryza sativa Japonica Group]		Chr1	Nanopore	transcript	2685799	2686353	gene_id "lncONT.143"; transcript_id "lncONT.143.3"; xloc "XLOC_000951"; class_code "u";
LOC_Os01g01080.1	Chr1:35581-41180	LOC_Os01g01080	66.2143	61.8582	53.7803	7.39257	6.5445	4.03598	19.4926	21.1216	29.4762	PREDICTED: sphingosine-1-phosphate lyase [Oryza sativa Japonica Group]		Chr1	Nanopore	exon	2685799	2685962	gene_id "lncONT.143"; transcript_id "lncONT.143.3";
LOC_Os01g01080.2	Chr1:35581-41180	LOC_Os01g01080	39.7286	32.586	39.5253	3.41196	4.363	3.45941	15.278	13.8958	13.3983	PREDICTED: sphingosine-1-phosphate lyase [Oryza sativa Japonica Group]		Chr1	Nanopore	exon	2686102	2686189	gene_id "lncONT.143"; transcript_id "lncONT.143.3";
LOC_Os01g01080.3	Chr1:35581-41180	LOC_Os01g01080	62.2414	54.1259	63.4996	12.5105	10.3621	4.61255	18.9658	26.68	22.5091	PREDICTED: sphingosine-1-phosphate lyase [Oryza sativa Japonica Group]		Chr1	Nanopore	exon	2686262	2686353	gene_id "lncONT.143"; transcript_id "lncONT.143.3";
LOC_Os01g01090.1	Chr1:44595-47526	LOC_Os01g01090	0	0	0	0.568659	0	0	0.526827	0	0	putative gypsy-type retrotransposon protein [Oryza sativa Japonica Group]		Chr1	Nanopore	transcript	2685817	2686356	gene_id "lncONT.143"; transcript_id "lncONT.143.4"; xloc "XLOC_000951"; class_code "u";
LOC_Os01g01100.1	Chr1:47856-53412	LOC_Os01g01100	0	0	0	0	0	0	0	0	0	retrotransposon protein, putative, Ty3-gypsy subclass [Oryza sativa Japonica Group]		Chr1	Nanopore	exon	2685817	2685962	gene_id "lncONT.143"; transcript_id "lncONT.143.4";
LOC_Os01g01110.1	Chr1:57082-57972	LOC_Os01g01110	0.662143	1.10461	0	0	0.545375	0	0	0	0	P0402A09.7 [Oryza sativa Japonica Group]		Chr1	Nanopore	exon	2686102	2686179	gene_id "lncONT.143"; transcript_id "lncONT.143.4";
LOC_Os01g01115.1	Chr1:58658-61090	LOC_Os01g01115	1.98643	0	1.29591	1.13732	1.09075	0	0.526827	0	0	P0402A09.8 [Oryza sativa Japonica Group]		Chr1	Nanopore	exon	2686262	2686356	gene_id "lncONT.143"; transcript_id "lncONT.143.4";
LOC_Os01g01120.1	Chr1:62059-63576	LOC_Os01g01120	9.93214	12.703	12.3112	10.8045	10.3621	10.3782	7.37558	8.89332	6.43117	P0402A09.8 [Oryza sativa Japonica Group]		Chr1	Nanopore	transcript	3855148	3856036	gene_id "lncONT.200"; transcript_id "lncONT.200.2"; gene_name "LOC_Os01g07970"; xloc "XLOC_000985"; cmp_ref "LOC_Os01g07970.1"; class_code "o";
LOC_Os01g01130.1	Chr1:63244-66302	LOC_Os01g01130	2.64857	4.41844	3.23978	5.68659	3.27225	8.64852	3.16096	2.77916	3.21559	PREDICTED: snurportin-1 [Oryza sativa Japonica Group]		Chr1	Nanopore	exon	3855148	3855490	gene_id "lncONT.200"; transcript_id "lncONT.200.2";
LOC_Os01g01140.1	Chr1:69675-70131	LOC_Os01g01140	0	0	0	0	0	0	0	0	0	P0402A09.10 [Oryza sativa Japonica Group]		Chr1	Nanopore	exon	3855925	3856036	gene_id "lncONT.200"; transcript_id "lncONT.200.2";
LOC_Os01g01150.1	Chr1:72775-77699	LOC_Os01g01150	12.5807	9.38918	11.6632	9.66721	7.63525	8.64852	5.26827	6.11416	3.21559	PREDICTED: uncharacterized protein LOC4326462 [Oryza sativa Japonica Group]		Chr1	Nanopore	transcript	5109107	5124288	gene_id "lncONT.254"; transcript_id "lncONT.254.1"; gene_name "LOC_Os01g09860"; xloc "XLOC_000113"; cmp_ref "LOC_Os01g09860.1"; class_code "x";
LOC_Os01g01150.2	Chr1:72775-78702	LOC_Os01g01150	5.29714	1.65691	2.59182	4.54927	0.545375	2.30627	2.63413	0.555833	1.60779	PREDICTED: uncharacterized protein LOC4326462 [Oryza sativa Japonica Group]		Chr1	Nanopore	exon	5109107	5109262	gene_id "lncONT.254"; transcript_id "lncONT.254.1";
LOC_Os01g01150.3	Chr1:72775-79938	LOC_Os01g01150	1.32429	1.65691	3.23978	6.82391	4.363	2.30627	1.58048	2.77916	2.14372	PREDICTED: uncharacterized protein LOC4326462 [Oryza sativa Japonica Group]		Chr1	Nanopore	exon	5123937	5124288	gene_id "lncONT.254"; transcript_id "lncONT.254.1";
ONT.5.1	Chr1:82428-84170	LOC_Os01g01160	0.662143	1.65691	0.647955	2.27464	0	1.7297	0	0	0	PREDICTED: chaperone protein dnaJ 20, chloroplastic [Oryza sativa Japonica Group]		Chr1	Nanopore	transcript	5741317	5742188	gene_id "lncONT.272"; transcript_id "lncONT.272.1"; xloc "XLOC_001027"; class_code "u";
LOC_Os01g01160.1	Chr1:82428-84302	LOC_Os01g01160	6.62143	9.94149	9.71933	30.1389	1.09075	2.88284	7.9024	1.11167	6.43117	PREDICTED: chaperone protein dnaJ 20, chloroplastic [Oryza sativa Japonica Group]		Chr1	Nanopore	exon	5741317	5741542	gene_id "lncONT.272"; transcript_id "lncONT.272.1";
LOC_Os01g01170.1	Chr1:85337-88844	LOC_Os01g01170	1.98643	1.65691	1.29591	9.66721	8.18063	7.49539	0	0.555833	0.535931	PREDICTED: uncharacterized protein LOC4326464 isoform X1 [Oryza sativa Japonica Group]		Chr1	Nanopore	exon	5741958	5742188	gene_id "lncONT.272"; transcript_id "lncONT.272.1";
LOC_Os01g01180.1	Chr1:88986-89204	LOC_Os01g01180	0	0	0	0	0	0	0.526827	0.555833	0	PREDICTED: uncharacterized protein LOC107278092 [Oryza sativa Japonica Group]		Chr1	Nanopore	transcript	8172868	8175992	gene_id "lncONT.366"; transcript_id "lncONT.366.1"; gene_name "LOC_Os01g14590"; xloc "XLOC_001073"; cmp_ref "LOC_Os01g14590.1"; class_code "o";
LOC_Os01g01190.1	Chr1:89653-91521	LOC_Os01g01190	14.5671	13.2553	23.9744	4.54927	0.545375	1.15314	6.32192	4.44666	5.35931	PREDICTED: non-specific phospholipase C6 [Oryza sativa Japonica Group]		Chr1	Nanopore	exon	8172868	8173177	gene_id "lncONT.366"; transcript_id "lncONT.366.1";
LOC_Os01g01200.1	Chr1:95499-98558	LOC_Os01g01200	0	0	0	0	0	0	0	0	0	retrotransposon protein, putative, unclassified [Oryza sativa Japonica Group]		Chr1	Nanopore	exon	8175950	8175992	gene_id "lncONT.366"; transcript_id "lncONT.366.1";
LOC_Os01g01210.1	Chr1:99171-100681	LOC_Os01g01210	0	0	0	0	0	0	0	0	0	OSJNBa0011J08.22 [Oryza sativa Japonica Group]		Chr1	Nanopore	transcript	9787047	9787835	gene_id "lncONT.447"; transcript_id "lncONT.447.1"; xloc "XLOC_000200"; class_code "u";
LOC_Os01g01230.1	Chr1:105872-106534	LOC_Os01g01230	0	0	0	0	0	0	0	0	0	membrane-associated protein-like [Oryza sativa Japonica Group]		Chr1	Nanopore	exon	9787047	9787355	gene_id "lncONT.447"; transcript_id "lncONT.447.1";
LOC_Os01g01240.1	Chr1:108618-114983	LOC_Os01g01240	0	0	0	0	0	0	0	0	0	retrotransposon protein, putative, Ty3-gypsy subclass [Oryza sativa Japonica Group]		Chr1	Nanopore	exon	9787466	9787835	gene_id "lncONT.447"; transcript_id "lncONT.447.1";
LOC_Os01g01250.1	Chr1:118081-120671	LOC_Os01g01250	0	0	0	0	0	0	0	0	0	erythrocyte binding protein -like [Oryza sativa Japonica Group]		Chr1	Nanopore	transcript	10515054	10515678	gene_id "lncONT.471"; transcript_id "lncONT.471.1"; xloc "XLOC_000213"; class_code "u";
LOC_Os01g01260.1	Chr1:121302-127457	LOC_Os01g01260	0	0	0	0	0	0	0	0	0	transposon protein, putative, unclassified [Oryza sativa Japonica Group]		Chr1	Nanopore	exon	10515054	10515227	gene_id "lncONT.471"; transcript_id "lncONT.471.1";
LOC_Os01g01270.1	Chr1:128897-133559	LOC_Os01g01270	0	0	0	0	0	0	0	0	0	retrotransposon protein, putative, Ty3-gypsy sub-class [Oryza sativa Japonica Group]		Chr1	Nanopore	exon	10515323	10515678	gene_id "lncONT.471"; transcript_id "lncONT.471.1";
ONT.6.1	Chr1:134382-135443	LOC_Os01g01280	1.32429	1.65691	1.29591	0	0	0.576568	0.526827	0	0	PREDICTED: thylakoid lumenal 17.9 kDa protein, chloroplastic isoform X1 [Oryza sativa Japonica Group]		Chr1	Nanopore	transcript	11075088	11077392	gene_id "lncONT.487"; transcript_id "lncONT.487.1"; xloc "XLOC_000219"; class_code "u";
LOC_Os01g01280.1	Chr1:134291-135685	LOC_Os01g01280	20.5264	16.0168	16.8468	0	1.09075	1.15314	6.84875	10.005	13.3983	PREDICTED: thylakoid lumenal 17.9 kDa protein, chloroplastic isoform X2 [Oryza sativa Japonica Group]		Chr1	Nanopore	exon	11075088	11075372	gene_id "lncONT.487"; transcript_id "lncONT.487.1";
LOC_Os01g01290.1	Chr1:139820-141588	LOC_Os01g01290	0	0	0	0	0	0	0	0	0	PREDICTED: uncharacterized protein LOC4326467 isoform X3 [Oryza sativa Japonica Group]		Chr1	Nanopore	exon	11076498	11076562	gene_id "lncONT.487"; transcript_id "lncONT.487.1";
ONT.7.1	Chr1:143385-144310	LOC_Os01g01295	1.32429	4.41844	3.23978	3.41196	1.09075	1.7297	0.526827	0.555833	1.07186	PREDICTED: uncharacterized protein LOC4326468 [Oryza sativa Japonica Group]		Chr1	Nanopore	exon	11077308	11077392	gene_id "lncONT.487"; transcript_id "lncONT.487.1";
LOC_Os01g01295.1	Chr1:141936-144554	LOC_Os01g01295	6.62143	11.0461	18.7907	18.7658	1.63613	5.18911	5.26827	6.66999	8.03896	PREDICTED: uncharacterized protein LOC4326468 [Oryza sativa Japonica Group]		Chr1	Nanopore	transcript	11075210	11077538	gene_id "lncONT.487"; transcript_id "lncONT.487.2"; xloc "XLOC_000219"; class_code "u";
ONT.8.2	Chr1:145612-147804	LOC_Os01g01302	8.60786	4.97074	1.29591	10.8045	11.4529	13.2611	2.63413	5.55833	2.67965	PREDICTED: probable inactive shikimate kinase like 1, chloroplastic [Oryza sativa Japonica Group]		Chr1	Nanopore	exon	11075210	11075372	gene_id "lncONT.487"; transcript_id "lncONT.487.2";
LOC_Os01g01302.1	Chr1:145577-147852	LOC_Os01g01302	121.172	132.553	117.928	56.2973	59.4459	70.9179	46.3608	51.1366	40.1948	unknown protein [Oryza sativa Japonica Group]		Chr1	Nanopore	exon	11076498	11076562	gene_id "lncONT.487"; transcript_id "lncONT.487.2";
ONT.9.2	Chr1:148084-150316	LOC_Os01g01307	23.175	20.9876	25.9182	25.021	25.6326	31.7113	14.7512	15.5633	12.8623	Os01g0102700 [Oryza sativa Japonica Group]		Chr1	Nanopore	exon	11077308	11077538	gene_id "lncONT.487"; transcript_id "lncONT.487.2";
ONT.9.3	Chr1:148098-150559	LOC_Os01g01307	137.726	140.285	161.989	162.637	171.248	194.88	103.258	122.839	98.0754	Os01g0102700 [Oryza sativa Japonica Group]		Chr1	Nanopore	transcript	14441774	14442298	gene_id "lncONT.562"; transcript_id "lncONT.562.2"; xloc "XLOC_001171"; class_code "u";
ONT.9.4	Chr1:149996-150312	LOC_Os01g01307	4.635	1.65691	1.29591	7.39257	3.81763	4.61255	2.10731	1.11167	3.21559	Os01g0102700 [Oryza sativa Japonica Group]		Chr1	Nanopore	exon	14441774	14442229	gene_id "lncONT.562"; transcript_id "lncONT.562.2";
LOC_Os01g01307.1	Chr1:148045-150577	LOC_Os01g01307	109.916	92.7872	105.617	94.9661	116.71	134.34	73.7558	81.1516	71.2788	Os01g0102700 [Oryza sativa Japonica Group]		Chr1	Nanopore	exon	14442283	14442298	gene_id "lncONT.562"; transcript_id "lncONT.562.2";
LOC_Os01g01307.2	Chr1:148045-150577	LOC_Os01g01307	11.2564	8.28457	6.47955	8.52989	10.3621	6.34225	3.68779	5.00249	3.75152	Os01g0102700 [Oryza sativa Japonica Group]		Chr1	Nanopore	transcript	15542012	15543741	gene_id "lncONT.584"; transcript_id "lncONT.584.1"; xloc "XLOC_000271"; class_code "u";
LOC_Os01g01312.1	Chr1:151409-156500	LOC_Os01g01312	15.8914	12.1507	9.07138	9.66721	8.726	9.22509	5.26827	8.33749	6.43117	hypothetical protein OsI_00025 [Oryza sativa Indica Group]		Chr1	Nanopore	exon	15542012	15542161	gene_id "lncONT.584"; transcript_id "lncONT.584.1";
LOC_Os01g01320.1	Chr1:157728-160941	LOC_Os01g01320	0	0	0	0	0	0	0	0	0	OSJNBa0049H08.8 [Oryza sativa Japonica Group]		Chr1	Nanopore	exon	15542288	15542384	gene_id "lncONT.584"; transcript_id "lncONT.584.1";
LOC_Os01g01330.1	Chr1:161365-164107	LOC_Os01g01330	4.635	4.41844	5.8316	21.0404	14.7251	16.7205	6.32192	2.77916	5.35931	PREDICTED: uncharacterized protein LOC102712523 [Oryza brachyantha]		Chr1	Nanopore	exon	15542992	15543741	gene_id "lncONT.584"; transcript_id "lncONT.584.1";
ONT.10.1	Chr1:169030-170316	LOC_Os01g01340	33.7693	24.3014	35.6375	1.70598	3.27225	4.61255	24.234	15.5633	17.1498	PREDICTED: light-regulated protein [Oryza sativa Japonica Group]		Chr1	Nanopore	transcript	15980218	15980879	gene_id "lncONT.590"; transcript_id "lncONT.590.1"; gene_name "LOC_Os01g28540"; xloc "XLOC_000274"; cmp_ref "LOC_Os01g28540.1"; class_code "o";
ONT.10.2	Chr1:169392-170399	LOC_Os01g01340	52.9714	60.7535	58.316	5.68659	11.9983	7.49539	40.0388	28.9033	42.3385	PREDICTED: light-regulated protein [Oryza sativa Japonica Group]		Chr1	Nanopore	exon	15980218	15980403	gene_id "lncONT.590"; transcript_id "lncONT.590.1";
LOC_Os01g01340.1	Chr1:168470-170389	LOC_Os01g01340	148.982	142.495	127.647	18.1971	26.178	22.4862	74.2826	80.0399	63.7758	PREDICTED: light-regulated protein [Oryza sativa Japonica Group]		Chr1	Nanopore	exon	15980830	15980879	gene_id "lncONT.590"; transcript_id "lncONT.590.1";
LOC_Os01g01340.2	Chr1:168470-170381	LOC_Os01g01340	133.753	132.553	126.999	25.5897	27.8141	24.2159	79.5508	63.9207	72.3507	PREDICTED: light-regulated protein [Oryza sativa Japonica Group]		Chr1	Nanopore	transcript	16202525	16205138	gene_id "lncONT.595"; transcript_id "lncONT.595.1"; xloc "XLOC_000279"; class_code "u";
ONT.11.2	Chr1:170913-173170	LOC_Os01g01350	1.32429	4.41844	1.94387	21.0404	18.5428	17.8736	3.68779	0.555833	1.60779	putative CGI-34 protein [Oryza sativa Japonica Group]		Chr1	Nanopore	exon	16202525	16202791	gene_id "lncONT.595"; transcript_id "lncONT.595.1";
LOC_Os01g01350.1	Chr1:170712-173191	LOC_Os01g01350	8.60786	11.5984	11.6632	56.8659	50.7199	54.1974	2.63413	2.22333	5.35931	PREDICTED: charged multivesicular body protein 5 [Oryza sativa Japonica Group]		Chr1	Nanopore	exon	16204184	16204314	gene_id "lncONT.595"; transcript_id "lncONT.595.1";
LOC_Os01g01350.2	Chr1:170712-173434	LOC_Os01g01350	11.9186	12.1507	11.6632	47.1987	54.5375	54.774	4.74144	2.77916	5.89524	PREDICTED: charged multivesicular body protein 5 [Oryza sativa Japonica Group]		Chr1	Nanopore	exon	16204405	16204472	gene_id "lncONT.595"; transcript_id "lncONT.595.1";
LOC_Os01g01360.1	Chr1:178310-180812	LOC_Os01g01360	1.32429	3.86613	5.8316	2.27464	0.545375	0.576568	1.05365	2.77916	2.14372	PREDICTED: protein NRT1/ PTR FAMILY 6.1 [Oryza sativa Japonica Group]		Chr1	Nanopore	exon	16204605	16205138	gene_id "lncONT.595"; transcript_id "lncONT.595.1";
LOC_Os01g01369.1	Chr1:186246-190846	LOC_Os01g01369	230.426	196.621	208.642	134.772	188.7	173.547	126.965	145.628	139.878	PREDICTED: probable 3-beta-hydroxysteroid-Delta(8),Delta(7)-isomerase [Oryza sativa Japonica Group]		Chr1	Nanopore	transcript	16315791	16318723	gene_id "lncONT.599"; transcript_id "lncONT.599.1"; gene_name "LOC_Os01g29140"; xloc "XLOC_000282"; cmp_ref "LOC_Os01g29140.1"; class_code "x";
LOC_Os01g01380.1	Chr1:191036-196287	LOC_Os01g01380	1.98643	1.65691	1.29591	2.8433	3.27225	5.76568	1.05365	2.77916	1.07186	PREDICTED: uncharacterized protein LOC4326450 isoform X1 [Oryza sativa Japonica Group]		Chr1	Nanopore	exon	16315791	16316054	gene_id "lncONT.599"; transcript_id "lncONT.599.1";
LOC_Os01g01390.1	Chr1:197647-200803	LOC_Os01g01390	23.175	20.9876	14.255	38.1002	41.9939	38.6301	8.42923	7.22582	4.82338	PREDICTED: uncharacterized protein At1g76660 [Oryza sativa Japonica Group]		Chr1	Nanopore	exon	16316130	16316239	gene_id "lncONT.599"; transcript_id "lncONT.599.1";
LOC_Os01g01390.2	Chr1:197647-200803	LOC_Os01g01390	9.27	9.94149	7.77547	6.25525	14.7251	16.7205	3.68779	3.89083	1.60779	PREDICTED: uncharacterized protein At1g76660 [Oryza sativa Japonica Group]		Chr1	Nanopore	exon	16318471	16318723	gene_id "lncONT.599"; transcript_id "lncONT.599.1";
LOC_Os01g01390.3	Chr1:197647-200803	LOC_Os01g01390	15.8914	10.4938	6.47955	15.9225	20.1789	16.1439	3.68779	5.55833	1.60779	PREDICTED: uncharacterized protein At1g76660 [Oryza sativa Japonica Group]		Chr1	Nanopore	transcript	16716688	16719360	gene_id "lncONT.604"; transcript_id "lncONT.604.3"; gene_name "LOC_Os01g29830"; xloc "XLOC_000284"; cmp_ref "LOC_Os01g29830.1"; class_code "o";
LOC_Os01g01390.4	Chr1:197647-200803	LOC_Os01g01390	12.5807	7.17996	13.6071	26.1583	27.2688	21.9096	7.9024	7.22582	4.28745	PREDICTED: uncharacterized protein At1g76660 [Oryza sativa Japonica Group]		Chr1	Nanopore	exon	16716688	16716878	gene_id "lncONT.604"; transcript_id "lncONT.604.3";
LOC_Os01g01390.5	Chr1:197647-200803	LOC_Os01g01390	3.31071	1.65691	3.23978	7.39257	6.5445	8.64852	0.526827	1.11167	1.60779	hypothetical protein OsI_00033 [Oryza sativa Indica Group]		Chr1	Nanopore	exon	16719158	16719360	gene_id "lncONT.604"; transcript_id "lncONT.604.3";
LOC_Os01g01400.1	Chr1:201944-206743	LOC_Os01g01400	4.635	0.552305	5.18364	6.82391	5.99913	7.49539	0	0.555833	1.07186	PREDICTED: uncharacterized protein LOC4326452 isoform X2 [Oryza sativa Japonica Group]		Chr1	Nanopore	transcript	18130234	18132422	gene_id "lncONT.637"; transcript_id "lncONT.637.1"; xloc "XLOC_001209"; class_code "u";
ONT.14.1	Chr1:206144-209569	LOC_Os01g01410	5.95929	9.38918	10.3673	23.8837	20.1789	28.2518	4.21461	6.66999	4.28745	PREDICTED: C-type lectin receptor-like tyrosine-protein kinase At1g52310 isoform X2 [Oryza sativa Japonica Group]		Chr1	Nanopore	exon	18130234	18130598	gene_id "lncONT.637"; transcript_id "lncONT.637.1";
LOC_Os01g01410.1	Chr1:205710-209606	LOC_Os01g01410	3.31071	3.86613	2.59182	4.54927	7.08988	8.64852	0.526827	2.22333	1.07186	PREDICTED: C-type lectin receptor-like tyrosine-protein kinase At1g52310 isoform X1 [Oryza sativa Japonica Group]		Chr1	Nanopore	exon	18132285	18132422	gene_id "lncONT.637"; transcript_id "lncONT.637.1";
LOC_Os01g01410.2	Chr1:205710-209606	LOC_Os01g01410	5.29714	2.76152	3.23978	6.25525	7.08988	8.07196	3.16096	2.77916	0	PREDICTED: C-type lectin receptor-like tyrosine-protein kinase At1g52310 isoform X2 [Oryza sativa Japonica Group]		Chr1	Nanopore	transcript	18675106	18675949	gene_id "lncONT.649"; transcript_id "lncONT.649.1"; gene_name "LOC_Os01g33950"; xloc "XLOC_001216"; cmp_ref "LOC_Os01g33950.1"; class_code "x";
LOC_Os01g01420.1	Chr1:209771-214188	LOC_Os01g01420	44.3636	37.5567	40.8212	14.7851	20.7243	17.297	38.4584	47.2458	32.1559	Os01g0104100, partial [Oryza sativa Japonica Group]		Chr1	Nanopore	exon	18675106	18675475	gene_id "lncONT.649"; transcript_id "lncONT.649.1";
LOC_Os01g01420.2	Chr1:209903-214229	LOC_Os01g01420	48.3364	42.5275	44.7089	17.6284	11.4529	16.7205	23.7072	52.8041	30.5481	hypothetical protein OsI_00037 [Oryza sativa Indica Group]		Chr1	Nanopore	exon	18675585	18675949	gene_id "lncONT.649"; transcript_id "lncONT.649.1";
LOC_Os01g01420.3	Chr1:209771-214188	LOC_Os01g01420	41.715	38.6613	40.1732	18.7658	18.5428	9.80166	27.395	36.6849	22.5091	PREDICTED: uncharacterized protein LOC4326292 isoform X1 [Oryza sativa Japonica Group]		Chr1	Nanopore	transcript	26051822	26053761	gene_id "lncONT.859"; transcript_id "lncONT.859.1"; xloc "XLOC_000415"; class_code "u";
LOC_Os01g01430.1	Chr1:216126-217664	LOC_Os01g01430	0.662143	1.10461	0	0	0	0	0	0	0	PREDICTED: NAC transcription factor 29 [Oryza sativa Japonica Group]		Chr1	Nanopore	exon	26051822	26052112	gene_id "lncONT.859"; transcript_id "lncONT.859.1";
LOC_Os01g01440.1	Chr1:219011-220776	LOC_Os01g01440	0	0	0	0	0	0	0	0	0	hypothetical protein OsJ_00035 [Oryza sativa Japonica Group]		Chr1	Nanopore	exon	26052213	26052291	gene_id "lncONT.859"; transcript_id "lncONT.859.1";
LOC_Os01g01450.1	Chr1:226897-229329	LOC_Os01g01450	200.629	155.198	186.611	21.0404	24.5419	23.6393	161.209	172.308	170.962	hypothetical protein OsJ_00036 [Oryza sativa Japonica Group]		Chr1	Nanopore	exon	26053504	26053761	gene_id "lncONT.859"; transcript_id "lncONT.859.1";
LOC_Os01g01450.2	Chr1:226897-229331	LOC_Os01g01450	161.563	137.524	139.958	17.6284	26.178	26.5221	139.082	164.526	146.845	hypothetical protein OsJ_00036 [Oryza sativa Japonica Group]		Chr1	Nanopore	transcript	27319075	27320815	gene_id "lncONT.917"; transcript_id "lncONT.917.2"; gene_name "LOC_Os01g47750"; xloc "XLOC_001339"; cmp_ref "LOC_Os01g47750.1"; class_code "o";
LOC_Os01g01460.1	Chr1:232377-232688	LOC_Os01g01460	0	0	0	0	0	0	0	0	0	hypothetical protein [Oryza sativa Japonica Group]		Chr1	Nanopore	exon	27319075	27319453	gene_id "lncONT.917"; transcript_id "lncONT.917.2";
LOC_Os01g01470.1	Chr1:241641-243468	LOC_Os01g01470	0	0	0	0	0.545375	0	0	0	0	PREDICTED: NAC domain-containing protein 92 [Oryza sativa Japonica Group]		Chr1	Nanopore	exon	27320680	27320815	gene_id "lncONT.917"; transcript_id "lncONT.917.2";
ONT.17.1	Chr1:248830-256563	LOC_Os01g01484	1.32429	0.552305	1.29591	1.13732	1.63613	0.576568	0.526827	0	0.535931	PREDICTED: light-mediated development protein DET1 isoform X1 [Oryza sativa Japonica Group]		Chr1	Nanopore	transcript	27934174	27934774	gene_id "lncONT.942"; transcript_id "lncONT.942.1"; xloc "XLOC_001354"; class_code "u";
LOC_Os01g01484.1	Chr1:248706-256878	LOC_Os01g01484	5.95929	6.07535	4.53569	3.98062	4.90838	5.76568	2.63413	4.44666	3.21559	PREDICTED: light-mediated development protein DET1 isoform X1 [Oryza sativa Japonica Group]		Chr1	Nanopore	exon	27934174	27934465	gene_id "lncONT.942"; transcript_id "lncONT.942.1";
LOC_Os01g01484.2	Chr1:248706-256878	LOC_Os01g01484	11.2564	4.41844	8.42342	3.98062	5.45375	3.45941	2.10731	3.89083	5.89524	PREDICTED: light-mediated development protein DET1 isoform X2 [Oryza sativa Japonica Group]		Chr1	Nanopore	exon	27934603	27934774	gene_id "lncONT.942"; transcript_id "lncONT.942.1";
LOC_Os01g01484.4	Chr1:248706-256284	LOC_Os01g01484	1.98643	0.552305	1.29591	1.70598	0.545375	1.7297	1.05365	0.555833	0	PREDICTED: light-mediated development protein DET1 isoform X2 [Oryza sativa Japonica Group]		Chr1	Nanopore	transcript	28183169	28183690	gene_id "lncONT.960"; transcript_id "lncONT.960.1"; xloc "XLOC_001364"; class_code "u";
LOC_Os01g01484.5	Chr1:248721-256878	LOC_Os01g01484	6.62143	3.86613	1.94387	3.98062	3.81763	6.91882	4.21461	3.335	2.14372	PREDICTED: light-mediated development protein DET1 isoform X2 [Oryza sativa Japonica Group]		Chr1	Nanopore	exon	28183169	28183533	gene_id "lncONT.960"; transcript_id "lncONT.960.1";
LOC_Os01g01500.1	Chr1:259607-259909	LOC_Os01g01500	0	0	0	0	0	0	0	0	0	hypothetical protein [Oryza sativa Japonica Group]		Chr1	Nanopore	exon	28183631	28183690	gene_id "lncONT.960"; transcript_id "lncONT.960.1";
ONT.18.1	Chr1:261522-262685	LOC_Os01g01510	0	0	0.647955	0.568659	0	0	0	0	0	PREDICTED: something about silencing protein 10 isoform X3 [Oryza sativa Japonica Group]		Chr1	Nanopore	transcript	29821739	29822326	gene_id "lncONT.1039"; transcript_id "lncONT.1039.7"; gene_name "LOC_Os01g51870"; xloc "XLOC_000505"; cmp_ref "LOC_Os01g51870.1"; class_code "o";
LOC_Os01g01510.1	Chr1:261504-268440	LOC_Os01g01510	11.2564	9.38918	11.6632	12.5105	6.5445	6.91882	2.63413	1.11167	1.60779	PREDICTED: something about silencing protein 10 isoform X3 [Oryza sativa Japonica Group]		Chr1	Nanopore	exon	29821739	29821810	gene_id "lncONT.1039"; transcript_id "lncONT.1039.7";
LOC_Os01g01510.2	Chr1:261530-268471	LOC_Os01g01510	16.5536	18.7784	14.255	15.9225	4.90838	4.61255	5.26827	6.11416	3.21559	PREDICTED: something about silencing protein 10 isoform X3 [Oryza sativa Japonica Group]		Chr1	Nanopore	exon	29822145	29822187	gene_id "lncONT.1039"; transcript_id "lncONT.1039.7";
LOC_Os01g01520.1	Chr1:270145-275084	LOC_Os01g01520	12.5807	19.3307	21.3825	27.8643	14.1798	10.3782	16.3316	15.5633	14.4701	PREDICTED: omega-hydroxypalmitate O-feruloyl transferase [Oryza sativa Japonica Group]		Chr1	Nanopore	exon	29822231	29822326	gene_id "lncONT.1039"; transcript_id "lncONT.1039.7";
LOC_Os01g01530.1	Chr1:276285-277881	LOC_Os01g01530	0	0	0	0	0	0	0	0	0	hypothetical protein [Oryza sativa Japonica Group]		Chr1	Nanopore	transcript	30551485	30555456	gene_id "lncONT.1084"; transcript_id "lncONT.1084.1"; gene_name "LOC_Os01g53170"; xloc "XLOC_001421"; cmp_ref "LOC_Os01g53170.1"; class_code "o";
LOC_Os01g01540.1	Chr1:279982-280494	LOC_Os01g01540	0	0	0	0	0	0	0	0	0	hypothetical protein [Oryza sativa Japonica Group]		Chr1	Nanopore	exon	30551485	30551877	gene_id "lncONT.1084"; transcript_id "lncONT.1084.1";
LOC_Os01g01550.1	Chr1:280846-283924	LOC_Os01g01550	0.662143	0	0	0	0	0	0.526827	0.555833	0.535931	OSJNBa0073L13.7 [Oryza sativa Japonica Group]		Chr1	Nanopore	exon	30555299	30555456	gene_id "lncONT.1084"; transcript_id "lncONT.1084.1";
LOC_Os01g01560.1	Chr1:284911-292118	LOC_Os01g01560	0	0	0.647955	1.13732	1.63613	1.15314	1.05365	4.44666	2.67965	Os07g0274200 [Oryza sativa Japonica Group]		Chr1	Nanopore	transcript	34533973	34536656	gene_id "lncONT.1297"; transcript_id "lncONT.1297.1"; xloc "XLOC_000633"; class_code "u";
ONT.19.1	Chr1:289003-292350	LOC_Os01g01570	7.94571	6.07535	8.42342	32.4136	27.8141	39.2066	5.79509	9.44915	8.03896	Os01g0105400, partial [Oryza sativa Japonica Group]		Chr1	Nanopore	exon	34533973	34534315	gene_id "lncONT.1297"; transcript_id "lncONT.1297.1";
LOC_Os01g01570.1	Chr1:288372-292296	LOC_Os01g01570	0.662143	0	0	0.568659	2.72688	1.15314	1.05365	1.11167	0.535931	Os01g0105400, partial [Oryza sativa Japonica Group]		Chr1	Nanopore	exon	34536362	34536656	gene_id "lncONT.1297"; transcript_id "lncONT.1297.1";
LOC_Os01g01580.1	Chr1:292844-293535	LOC_Os01g01580	0	0	0	0	0	0	0.526827	1.11167	0.535931	hypothetical protein [Oryza sativa Japonica Group]		Chr1	Nanopore	transcript	35760071	35763940	gene_id "lncONT.1361"; transcript_id "lncONT.1361.3"; gene_name "LOC_Os01g61814"; xloc "XLOC_001561"; cmp_ref "LOC_Os01g61814.1"; class_code "o";
LOC_Os01g01590.1	Chr1:293648-294536	LOC_Os01g01590	0	0	0.647955	0	0	1.15314	0	0.555833	0.535931	Os01g0105500 [Oryza sativa Japonica Group]		Chr1	Nanopore	exon	35760071	35760275	gene_id "lncONT.1361"; transcript_id "lncONT.1361.3";
LOC_Os01g01600.1	Chr1:303103-306800	LOC_Os01g01600	0	0	1.94387	14.2165	7.08988	7.49539	1.05365	1.11167	0	putative ethylene-responsive protein [Oryza sativa Japonica Group]		Chr1	Nanopore	exon	35763853	35763940	gene_id "lncONT.1361"; transcript_id "lncONT.1361.3";
LOC_Os01g01610.1	Chr1:306869-308842	LOC_Os01g01610	2.64857	2.76152	0.647955	1.13732	2.1815	4.03598	4.21461	1.11167	4.28745	PREDICTED: iron-sulfur assembly protein IscA-like 3, mitochondrial [Oryza sativa Japonica Group]		Chr1	Nanopore	transcript	36119882	36120872	gene_id "lncONT.1390"; transcript_id "lncONT.1390.1"; xloc "XLOC_001578"; class_code "u";
ONT.20.1	Chr1:309550-313170	LOC_Os01g01620	190.697	220.922	202.162	72.7884	44.7208	44.9723	125.385	143.961	160.243	hypothetical protein AQUCO_01000530v1 [Aquilegia coerulea]		Chr1	Nanopore	exon	36119882	36120302	gene_id "lncONT.1390"; transcript_id "lncONT.1390.1";
ONT.20.3	Chr1:309816-313169	LOC_Os01g01620	2.64857	3.31383	3.23978	1.13732	1.09075	0	2.10731	3.335	4.28745	PREDICTED: uncharacterized sugar kinase slr0537 [Oryza sativa Japonica Group]		Chr1	Nanopore	exon	36120417	36120872	gene_id "lncONT.1390"; transcript_id "lncONT.1390.1";
ONT.20.4	Chr1:309824-313170	LOC_Os01g01620	12.5807	21.5399	22.6784	3.41196	4.90838	2.30627	18.9658	11.1167	13.9342	PREDICTED: uncharacterized sugar kinase slr0537 [Oryza brachyantha]		Chr1	Nanopore	transcript	36534885	36537114	gene_id "lncONT.1421"; transcript_id "lncONT.1421.1"; xloc "XLOC_000694"; class_code "u";
LOC_Os01g01620.1	Chr1:309459-313170	LOC_Os01g01620	274.789	276.705	288.988	102.927	57.2644	54.774	182.809	171.196	202.582	PREDICTED: uncharacterized sugar kinase slr0537 [Oryza sativa Japonica Group]		Chr1	Nanopore	exon	36534885	36534972	gene_id "lncONT.1421"; transcript_id "lncONT.1421.1";
ONT.21.2	Chr1:319718-321648	LOC_Os01g01640	23.8371	19.3307	26.5662	24.4524	3.27225	6.34225	18.4389	12.2283	16.6139	PREDICTED: protein RER1A [Oryza sativa Japonica Group]		Chr1	Nanopore	exon	36536655	36537114	gene_id "lncONT.1421"; transcript_id "lncONT.1421.1";
LOC_Os01g01640.1	Chr1:319713-322248	LOC_Os01g01640	51.6471	75.1135	80.9944	76.2004	6.5445	6.34225	56.3705	46.6899	50.9134	PREDICTED: protein RER1A [Oryza sativa Japonica Group]		Chr1	Nanopore	transcript	38085038	38088760	gene_id "lncONT.1513"; transcript_id "lncONT.1513.2"; gene_name "LOC_Os01g65610"; xloc "XLOC_001631"; cmp_ref "LOC_Os01g65610.1"; class_code "x";
LOC_Os01g01650.1	Chr1:322556-323948	LOC_Os01g01650	8.60786	16.5691	7.77547	0	0	0	1.05365	0	2.14372	PREDICTED: isoflavone reductase homolog IRL [Oryza sativa Japonica Group]		Chr1	Nanopore	exon	38085038	38085258	gene_id "lncONT.1513"; transcript_id "lncONT.1513.2";
LOC_Os01g01660.1	Chr1:327128-328451	LOC_Os01g01660	5.29714	3.31383	12.9591	1.13732	0.545375	0	3.16096	6.11416	5.35931	PREDICTED: isoflavone reductase homolog IRL [Oryza sativa Japonica Group]		Chr1	Nanopore	exon	38085393	38085543	gene_id "lncONT.1513"; transcript_id "lncONT.1513.2";
ONT.23.1	Chr1:331712-332341	LOC_Os01g01670	7.28357	8.83688	4.53569	10.8045	5.45375	7.49539	5.26827	3.335	5.89524	hypothetical protein OsI_00055 [Oryza sativa Indica Group]		Chr1	Nanopore	exon	38087239	38087311	gene_id "lncONT.1513"; transcript_id "lncONT.1513.2";
LOC_Os01g01670.1	Chr1:331355-332345	LOC_Os01g01670	10.5943	7.73227	5.18364	9.09855	5.45375	2.88284	4.21461	2.22333	4.28745	PREDICTED: stress response protein NST1 [Oryza sativa Japonica Group]		Chr1	Nanopore	exon	38088434	38088760	gene_id "lncONT.1513"; transcript_id "lncONT.1513.2";
LOC_Os01g01670.2	Chr1:330238-332339	LOC_Os01g01670	3.31071	2.76152	1.29591	1.70598	0.545375	2.30627	1.58048	1.11167	0.535931	PREDICTED: stress response protein NST1 [Oryza sativa Japonica Group]		Chr1	Nanopore	transcript	38661897	38663603	gene_id "lncONT.1551"; transcript_id "lncONT.1551.3"; xloc "XLOC_001653"; class_code "u";
LOC_Os01g01680.1	Chr1:332667-333689	LOC_Os01g01680	0.662143	0	0.647955	0	0.545375	0	0	1.11167	0.535931	PREDICTED: neural Wiskott-Aldrich syndrome protein [Oryza sativa Japonica Group]		Chr1	Nanopore	exon	38661897	38662133	gene_id "lncONT.1551"; transcript_id "lncONT.1551.3";
LOC_Os01g01689.1	Chr1:335809-370910	LOC_Os01g01689	1.98643	1.10461	1.29591	3.41196	0.545375	0.576568	0	1.6675	0.535931	Os01g0106700 [Oryza sativa Japonica Group]		Chr1	Nanopore	exon	38663344	38663603	gene_id "lncONT.1551"; transcript_id "lncONT.1551.3";
LOC_Os01g01689.3	Chr1:335809-371191	LOC_Os01g01689	11.2564	8.28457	9.07138	6.25525	6.5445	9.80166	2.63413	4.44666	1.60779	Os01g0106700 [Oryza sativa Japonica Group]		Chr1	Nanopore	transcript	38970799	38976374	gene_id "lncONT.1571"; transcript_id "lncONT.1571.4"; gene_name "LOC_Os01g67134"; xloc "XLOC_000765"; cmp_ref "LOC_Os01g67134.1"; class_code "o";
LOC_Os01g01700.1	Chr1:371831-374470	LOC_Os01g01700	77.4707	50.2597	74.5149	114.301	80.7155	17.297	78.4972	47.2458	80.9256	hypothetical protein PAHAL_E03638 [Panicum hallii]		Chr1	Nanopore	exon	38970799	38971012	gene_id "lncONT.1571"; transcript_id "lncONT.1571.4";
LOC_Os01g01710.1	Chr1:374728-380716	LOC_Os01g01710	143.685	109.909	103.673	23.8837	22.3604	25.9456	36.351	64.4766	38.587	PREDICTED: 1-deoxy-D-xylulose 5-phosphate reductoisomerase, chloroplastic [Oryza sativa Japonica Group]		Chr1	Nanopore	exon	38976350	38976374	gene_id "lncONT.1571"; transcript_id "lncONT.1571.4";
LOC_Os01g01710.2	Chr1:375852-380716	LOC_Os01g01710	4.635	3.86613	4.53569	1.70598	1.09075	0.576568	0.526827	3.89083	0.535931	PREDICTED: 1-deoxy-D-xylulose 5-phosphate reductoisomerase, chloroplastic [Oryza sativa Japonica Group]		Chr1	Nanopore	transcript	38970801	38976374	gene_id "lncONT.1571"; transcript_id "lncONT.1571.5"; gene_name "LOC_Os01g67134"; xloc "XLOC_000765"; cmp_ref "LOC_Os01g67134.1"; class_code "o";
LOC_Os01g01720.1	Chr1:383047-386701	LOC_Os01g01720	1.98643	4.41844	4.53569	1.70598	2.72688	1.15314	4.21461	3.335	2.14372	PREDICTED: peroxisomal membrane protein PEX14 isoform X1 [Oryza sativa Japonica Group]		Chr1	Nanopore	exon	38970801	38970992	gene_id "lncONT.1571"; transcript_id "lncONT.1571.5";
LOC_Os01g01720.2	Chr1:383047-386701	LOC_Os01g01720	3.31071	2.76152	1.29591	0.568659	0.545375	0.576568	0.526827	1.11167	2.14372	PREDICTED: peroxisomal membrane protein PEX14 isoform X2 [Oryza sativa Japonica Group]		Chr1	Nanopore	exon	38976328	38976374	gene_id "lncONT.1571"; transcript_id "lncONT.1571.5";
LOC_Os01g01730.1	Chr1:390051-390623	LOC_Os01g01730	0	0	0	0	0	0	0	0	0	hypothetical protein [Oryza sativa Japonica Group]		Chr1	Nanopore	transcript	38970802	38976373	gene_id "lncONT.1571"; transcript_id "lncONT.1571.6"; gene_name "LOC_Os01g67134"; xloc "XLOC_000765"; cmp_ref "LOC_Os01g67134.1"; class_code "o";
LOC_Os01g01740.1	Chr1:392081-396651	LOC_Os01g01740	9.27	8.28457	7.12751	9.09855	7.63525	11.5314	7.37558	2.77916	4.82338	PREDICTED: serine/threonine-protein kinase HT1 [Oryza sativa Japonica Group]		Chr1	Nanopore	exon	38970802	38970958	gene_id "lncONT.1571"; transcript_id "lncONT.1571.6";
LOC_Os01g01760.1	Chr1:403692-404402	LOC_Os01g01760	0	0	0	0	0	0	0	0	0	hypothetical protein [Oryza sativa Japonica Group]		Chr1	Nanopore	exon	38976294	38976373	gene_id "lncONT.1571"; transcript_id "lncONT.1571.6";
LOC_Os01g01770.1	Chr1:409700-410818	LOC_Os01g01770	0	0	0	0	0	0	0	0	0	PREDICTED: RNA exonuclease 4-like [Oryza sativa Japonica Group]		Chr1	Nanopore	transcript	39136384	39139590	gene_id "lncONT.1584"; transcript_id "lncONT.1584.1"; gene_name "LOC_Os01g67390"; xloc "XLOC_000771"; cmp_ref "LOC_Os01g67390.1"; class_code "x";
LOC_Os01g01780.1	Chr1:412579-415830	LOC_Os01g01780	5.95929	3.31383	8.42342	14.7851	1.63613	1.15314	3.16096	3.335	3.75152	PREDICTED: probable glycosyltransferase At3g07620 [Oryza sativa Japonica Group]		Chr1	Nanopore	exon	39136384	39136520	gene_id "lncONT.1584"; transcript_id "lncONT.1584.1";
LOC_Os01g01790.1	Chr1:416241-420497	LOC_Os01g01790	27.81	61.8582	47.9487	18.1971	8.726	12.6845	19.4926	28.3475	28.9403	PREDICTED: protein EXECUTER 2, chloroplastic [Oryza sativa Japonica Group]		Chr1	Nanopore	exon	39139103	39139590	gene_id "lncONT.1584"; transcript_id "lncONT.1584.1";
LOC_Os01g01790.2	Chr1:417326-420497	LOC_Os01g01790	0	0	0	1.70598	0	0.576568	0.526827	0	0	PREDICTED: protein EXECUTER 2, chloroplastic [Oryza sativa Japonica Group]		Chr1	Nanopore	transcript	40097657	40098276	gene_id "lncONT.1634"; transcript_id "lncONT.1634.2"; gene_name "LOC_Os01g69020"; xloc "XLOC_001703"; cmp_ref "LOC_Os01g69020.2"; class_code "o";
LOC_Os01g01800.1	Chr1:422527-431692	LOC_Os01g01800	5.95929	3.31383	1.94387	4.54927	0.545375	1.7297	0.526827	1.6675	1.60779	PREDICTED: uncharacterized protein LOC4326160 isoform X7 [Oryza sativa Japonica Group]		Chr1	Nanopore	exon	40097657	40098038	gene_id "lncONT.1634"; transcript_id "lncONT.1634.2";
LOC_Os01g01800.2	Chr1:422462-431692	LOC_Os01g01800	5.95929	5.52305	6.47955	1.70598	0.545375	2.88284	0.526827	2.22333	4.28745	PREDICTED: uncharacterized protein LOC4326160 isoform X12 [Oryza sativa Japonica Group]		Chr1	Nanopore	exon	40098225	40098276	gene_id "lncONT.1634"; transcript_id "lncONT.1634.2";
LOC_Os01g01810.1	Chr1:432435-432752	LOC_Os01g01810	0	0	0	0	0	0	0	0	0	hypothetical protein [Oryza sativa Japonica Group]		Chr10	Nanopore	transcript	858711	861658	gene_id "lncONT.1833"; transcript_id "lncONT.1833.1"; xloc "XLOC_001800"; class_code "u";
ONT.29.1	Chr1:437656-449242	LOC_Os01g01830	50.985	48.6028	58.9639	51.1793	28.3595	44.3958	22.1267	42.2433	27.3325	PREDICTED: prolyl endopeptidase [Oryza sativa Japonica Group]		Chr10	Nanopore	exon	858711	859147	gene_id "lncONT.1833"; transcript_id "lncONT.1833.1";
LOC_Os01g01830.1	Chr1:437613-449137	LOC_Os01g01830	0	0	1.29591	1.70598	0	0.576568	0.526827	1.6675	0.535931	PREDICTED: prolyl endopeptidase [Oryza sativa Japonica Group]		Chr10	Nanopore	exon	861335	861658	gene_id "lncONT.1833"; transcript_id "lncONT.1833.1";
LOC_Os01g01840.1	Chr1:455512-460716	LOC_Os01g01840	0.662143	1.10461	0.647955	0	0	0	0	0	0	PREDICTED: uncharacterized protein LOC4326162 isoform X3 [Oryza sativa Japonica Group]		Chr10	Nanopore	transcript	858711	861546	gene_id "lncONT.1833"; transcript_id "lncONT.1833.2"; xloc "XLOC_001800"; class_code "u";
LOC_Os01g01850.1	Chr1:466280-472435	LOC_Os01g01850	0	0	0	0	0	0	0	0	0	transposon protein, putative, unclassified [Oryza sativa Japonica Group]		Chr10	Nanopore	exon	858711	859147	gene_id "lncONT.1833"; transcript_id "lncONT.1833.2";
LOC_Os01g01860.1	Chr1:473074-476310	LOC_Os01g01860	0	0	0	0	0	0	0	0	0	OSJNBa0043L09.22 [Oryza sativa Japonica Group]		Chr10	Nanopore	exon	861335	861546	gene_id "lncONT.1833"; transcript_id "lncONT.1833.2";
ONT.30.1	Chr1:478446-481058	LOC_Os01g01870	4.635	4.97074	7.12751	10.8045	6.5445	13.2611	3.16096	3.89083	3.21559	PREDICTED: uncharacterized protein LOC4326163 [Oryza sativa Japonica Group]		Chr10	Nanopore	transcript	2274790	2278702	gene_id "lncONT.1854"; transcript_id "lncONT.1854.1"; gene_name "LOC_Os10g04750"; xloc "XLOC_002107"; cmp_ref "LOC_Os10g04750.1"; class_code "o";
LOC_Os01g01870.1	Chr1:478325-481166	LOC_Os01g01870	8.60786	7.17996	7.12751	10.2359	7.63525	17.297	3.68779	5.55833	5.35931	PREDICTED: uncharacterized protein LOC4326163 [Oryza sativa Japonica Group]		Chr10	Nanopore	exon	2274790	2274999	gene_id "lncONT.1854"; transcript_id "lncONT.1854.1";
LOC_Os01g01880.1	Chr1:482332-482956	LOC_Os01g01880	0	0	0	0	0	0	0.526827	0	0	PREDICTED: uncharacterized protein LOC4326164 [Oryza sativa Japonica Group]		Chr10	Nanopore	exon	2275294	2275393	gene_id "lncONT.1854"; transcript_id "lncONT.1854.1";
ONT.31.1	Chr1:483885-486393	LOC_Os01g01890	1.98643	2.76152	6.47955	11.3732	1.63613	2.88284	0	0	0.535931	PREDICTED: uncharacterized protein LOC9268327 [Oryza sativa Japonica Group]		Chr10	Nanopore	exon	2278477	2278702	gene_id "lncONT.1854"; transcript_id "lncONT.1854.1";
LOC_Os01g01890.1	Chr1:483885-486492	LOC_Os01g01890	3.31071	9.38918	9.71933	29.5703	6.5445	8.64852	0	0	0	unnamed protein product [Oryza sativa Japonica Group]		Chr10	Nanopore	transcript	3068528	3071056	gene_id "lncONT.1870"; transcript_id "lncONT.1870.1"; xloc "XLOC_001819"; class_code "u";
LOC_Os01g01900.1	Chr1:488085-492952	LOC_Os01g01900	0	0	0	0	0	0	0	0	0	putative polyprotein [Oryza sativa Japonica Group]		Chr10	Nanopore	exon	3068528	3068928	gene_id "lncONT.1870"; transcript_id "lncONT.1870.1";
LOC_Os01g01910.1	Chr1:496066-497368	LOC_Os01g01910	0	0	0	0	0	0	0	0	0	group 3 LEA (type I) protein [Oryza sativa Indica Group]		Chr10	Nanopore	exon	3069004	3069060	gene_id "lncONT.1870"; transcript_id "lncONT.1870.1";
LOC_Os01g01920.1	Chr1:498454-506264	LOC_Os01g01920	3.31071	4.41844	5.18364	5.68659	4.363	4.03598	3.16096	2.77916	2.14372	PREDICTED: deoxynucleoside triphosphate triphosphohydrolase SAMHD1 homolog isoform X1 [Oryza sativa Japonica Group]		Chr10	Nanopore	exon	3070746	3071056	gene_id "lncONT.1870"; transcript_id "lncONT.1870.1";
LOC_Os01g01920.2	Chr1:498454-506264	LOC_Os01g01920	5.95929	5.52305	3.23978	4.54927	4.90838	4.03598	1.05365	2.22333	3.75152	PREDICTED: deoxynucleoside triphosphate triphosphohydrolase SAMHD1 homolog isoform X2 [Oryza sativa Japonica Group]		Chr10	Nanopore	transcript	5723887	5724712	gene_id "lncONT.1904"; transcript_id "lncONT.1904.1"; xloc "XLOC_001835"; class_code "u";
LOC_Os01g01925.1	Chr1:507270-509225	LOC_Os01g01925	0	0	0	0	0	0	0	0	0	Os01g0109366, partial [Oryza sativa Japonica Group]		Chr10	Nanopore	exon	5723887	5724208	gene_id "lncONT.1904"; transcript_id "lncONT.1904.1";
LOC_Os01g01930.1	Chr1:509387-510112	LOC_Os01g01930	5.29714	0.552305	0.647955	1.13732	2.1815	0	1.05365	1.6675	0.535931	hypothetical protein [Oryza sativa Japonica Group]		Chr10	Nanopore	exon	5724450	5724712	gene_id "lncONT.1904"; transcript_id "lncONT.1904.1";
LOC_Os01g01940.1	Chr1:510752-512159	LOC_Os01g01940	5.29714	2.20922	1.29591	1.13732	2.72688	0	1.05365	1.6675	0	PREDICTED: uncharacterized protein LOC4326132 isoform X2 [Oryza sativa Japonica Group]		Chr10	Nanopore	transcript	5962493	5963474	gene_id "lncONT.1911"; transcript_id "lncONT.1911.1"; xloc "XLOC_002134"; class_code "u";
LOC_Os01g01950.1	Chr1:512840-513502	LOC_Os01g01950	0	0.552305	0	1.13732	0	0	0	0	0	hypothetical protein [Oryza sativa Japonica Group]		Chr10	Nanopore	exon	5962493	5963023	gene_id "lncONT.1911"; transcript_id "lncONT.1911.1";
LOC_Os01g01960.1	Chr1:513890-522448	LOC_Os01g01960	33.1071	28.7199	53.7803	35.2569	9.81675	10.9548	32.6633	41.1316	32.1559	Os01g0109700, partial [Oryza sativa Japonica Group]		Chr10	Nanopore	exon	5963191	5963474	gene_id "lncONT.1911"; transcript_id "lncONT.1911.1";
ONT.34.2	Chr1:524796-527982	LOC_Os01g01970	3.31071	4.41844	2.59182	2.8433	2.72688	1.7297	1.58048	1.11167	2.14372	PREDICTED: uncharacterized protein LOC9266108 [Oryza sativa Japonica Group]		Chr10	Nanopore	transcript	5962495	5963467	gene_id "lncONT.1911"; transcript_id "lncONT.1911.2"; xloc "XLOC_002134"; class_code "u";
LOC_Os01g01970.1	Chr1:524579-527952	LOC_Os01g01970	6.62143	6.07535	7.77547	4.54927	4.363	6.91882	4.21461	3.89083	0.535931	PREDICTED: uncharacterized protein LOC9266108 [Oryza sativa Japonica Group]		Chr10	Nanopore	exon	5962495	5963042	gene_id "lncONT.1911"; transcript_id "lncONT.1911.2";
LOC_Os01g01970.2	Chr1:524579-528002	LOC_Os01g01970	31.1207	30.9291	30.4539	50.042	33.2679	47.2786	14.7512	22.7891	18.7576	PREDICTED: uncharacterized protein LOC9266108 [Oryza sativa Japonica Group]		Chr10	Nanopore	exon	5963232	5963467	gene_id "lncONT.1911"; transcript_id "lncONT.1911.2";
LOC_Os01g01980.1	Chr1:529367-530008	LOC_Os01g01980	0	0.552305	1.29591	0.568659	0	0	0	0.555833	0	Os01g0109900 [Oryza sativa Japonica Group]		Chr10	Nanopore	transcript	5962502	5963449	gene_id "lncONT.1911"; transcript_id "lncONT.1911.3"; xloc "XLOC_002134"; class_code "u";
ONT.35.1	Chr1:533339-534322	LOC_Os01g01990	3.31071	0.552305	1.29591	1.13732	1.09075	1.7297	11.0634	15.5633	15.0061	hypothetical protein [Oryza sativa Japonica Group]		Chr10	Nanopore	exon	5962502	5963042	gene_id "lncONT.1911"; transcript_id "lncONT.1911.3";
LOC_Os01g01990.1	Chr1:533786-534139	LOC_Os01g01990	0	0	0	0	0	0	0	0	0	hypothetical protein [Oryza sativa Japonica Group]		Chr10	Nanopore	exon	5963191	5963449	gene_id "lncONT.1911"; transcript_id "lncONT.1911.3";
LOC_Os01g02000.1	Chr1:537710-543355	LOC_Os01g02000	1.32429	1.10461	3.23978	0	0	0	3.16096	3.335	2.67965	PREDICTED: phosphate transporter PHO1-1 [Oryza sativa Japonica Group]		Chr10	Nanopore	transcript	9830808	9832773	gene_id "lncONT.1953"; transcript_id "lncONT.1953.1"; gene_name "LOC_Os10g19300"; xloc "XLOC_001859"; cmp_ref "LOC_Os10g19300.1"; class_code "o";
LOC_Os01g02010.1	Chr1:542987-544510	LOC_Os01g02010	1.32429	1.65691	2.59182	0	0	0	0	0.555833	0	unnamed protein product [Oryza sativa Japonica Group]		Chr10	Nanopore	exon	9830808	9830961	gene_id "lncONT.1953"; transcript_id "lncONT.1953.1";
ONT.36.1	Chr1:549128-552593	LOC_Os01g02020	23.8371	24.3014	23.3264	13.6478	17.452	18.4502	15.8048	19.4541	26.7965	PREDICTED: acetyl-CoA acetyltransferase, cytosolic 1 [Oryza sativa Japonica Group]		Chr10	Nanopore	exon	9832473	9832773	gene_id "lncONT.1953"; transcript_id "lncONT.1953.1";
LOC_Os01g02020.1	Chr1:549108-553287	LOC_Os01g02020	30.4586	30.3768	33.0457	11.3732	11.4529	20.7565	21.5999	25.5683	27.8684	PREDICTED: acetyl-CoA acetyltransferase, cytosolic 1 [Oryza sativa Japonica Group]		Chr10	Nanopore	transcript	9830827	9832663	gene_id "lncONT.1953"; transcript_id "lncONT.1953.2"; gene_name "LOC_Os10g19300"; xloc "XLOC_001859"; cmp_ref "LOC_Os10g19300.1"; class_code "o";
LOC_Os01g02020.3	Chr1:549111-553287	LOC_Os01g02020	0.662143	1.10461	2.59182	0	1.09075	1.15314	1.58048	2.22333	3.21559	PREDICTED: acetyl-CoA acetyltransferase, cytosolic 1 [Oryza sativa Japonica Group]		Chr10	Nanopore	exon	9830827	9830961	gene_id "lncONT.1953"; transcript_id "lncONT.1953.2";
LOC_Os01g02040.1	Chr1:554022-558015	LOC_Os01g02040	11.2564	13.8076	14.255	27.8643	8.726	26.5221	4.74144	6.66999	7.50303	PREDICTED: proline-rich receptor-like protein kinase PERK8 [Oryza sativa Japonica Group]		Chr10	Nanopore	exon	9832473	9832663	gene_id "lncONT.1953"; transcript_id "lncONT.1953.2";
LOC_Os01g02040.2	Chr1:554960-558015	LOC_Os01g02040	3.31071	0.552305	2.59182	2.8433	0	0	0.526827	0.555833	0.535931	PREDICTED: proline-rich receptor-like protein kinase PERK8 [Oryza sativa Japonica Group]		Chr10	Nanopore	transcript	10118367	10119574	gene_id "lncONT.1958"; transcript_id "lncONT.1958.1"; xloc "XLOC_001864"; class_code "u";
LOC_Os01g02050.1	Chr1:562056-572138	LOC_Os01g02050	0.662143	1.65691	0	2.8433	1.63613	4.03598	37.9315	70.0349	46.0901	PREDICTED: phosphoenolpyruvate carboxylase 4 [Oryza sativa Japonica Group]		Chr10	Nanopore	exon	10118367	10118649	gene_id "lncONT.1958"; transcript_id "lncONT.1958.1";
LOC_Os01g02060.1	Chr1:576443-579569	LOC_Os01g02060	2.64857	1.65691	0.647955	37.5315	26.7234	32.8644	3.68779	1.11167	0.535931	PREDICTED: piriformospora indica-insensitive protein 2 isoform X1 [Oryza sativa Japonica Group]		Chr10	Nanopore	exon	10119039	10119574	gene_id "lncONT.1958"; transcript_id "lncONT.1958.1";
LOC_Os01g02060.2	Chr1:576443-579569	LOC_Os01g02060	1.98643	0.552305	2.59182	22.7464	28.9049	30.5581	1.05365	0.555833	2.14372	PREDICTED: piriformospora indica-insensitive protein 2 isoform X2 [Oryza sativa Japonica Group]		Chr10	Nanopore	transcript	14073297	14073676	gene_id "lncONT.2032"; transcript_id "lncONT.2032.1"; xloc "XLOC_002201"; class_code "u";
LOC_Os01g02070.1	Chr1:585963-586445	LOC_Os01g02070	0	0	0	0	0	0	0	0	0	hypothetical protein [Oryza sativa Japonica Group]		Chr10	Nanopore	exon	14073297	14073430	gene_id "lncONT.2032"; transcript_id "lncONT.2032.1";
LOC_Os01g02080.1	Chr1:586414-587780	LOC_Os01g02080	0	1.65691	1.29591	0	0	0	0.526827	0	0	PREDICTED: peptidyl-prolyl cis-trans isomerase CYP26-2, chloroplastic [Oryza sativa Japonica Group]		Chr10	Nanopore	exon	14073489	14073676	gene_id "lncONT.2032"; transcript_id "lncONT.2032.1";
LOC_Os01g02090.1	Chr1:588863-593759	LOC_Os01g02090	10.5943	9.94149	11.6632	11.3732	14.1798	16.7205	4.74144	10.5608	6.9671	PREDICTED: protein decapping 5 [Oryza sativa Japonica Group]		Chr10	Nanopore	transcript	14100384	14106978	gene_id "lncONT.2034"; transcript_id "lncONT.2034.1"; xloc "XLOC_001891"; class_code "u";
LOC_Os01g02090.2	Chr1:588863-593759	LOC_Os01g02090	5.29714	6.62766	5.8316	6.25525	3.81763	8.64852	5.26827	4.44666	4.82338	PREDICTED: protein decapping 5 [Oryza sativa Japonica Group]		Chr10	Nanopore	exon	14100384	14100498	gene_id "lncONT.2034"; transcript_id "lncONT.2034.1";
ONT.40.1	Chr1:601179-601369	LOC_Os01g02100	3.31071	2.20922	4.53569	8.52989	4.363	11.5314	3.16096	3.89083	4.82338	--		Chr10	Nanopore	exon	14100688	14100781	gene_id "lncONT.2034"; transcript_id "lncONT.2034.1";
LOC_Os01g02100.1	Chr1:598290-601472	LOC_Os01g02100	3.31071	4.41844	8.42342	14.7851	10.3621	9.22509	5.79509	6.11416	4.82338	Os01g0111400 [Oryza sativa Japonica Group]		Chr10	Nanopore	exon	14101370	14101440	gene_id "lncONT.2034"; transcript_id "lncONT.2034.1";
LOC_Os01g02100.2	Chr1:598685-601472	LOC_Os01g02100	0.662143	1.10461	2.59182	1.70598	3.81763	3.45941	1.05365	1.11167	0.535931	Os01g0111400 [Oryza sativa Japonica Group]		Chr10	Nanopore	exon	14102191	14102285	gene_id "lncONT.2034"; transcript_id "lncONT.2034.1";
LOC_Os01g02100.3	Chr1:598580-601472	LOC_Os01g02100	0	2.20922	0.647955	2.27464	1.09075	2.30627	1.58048	2.22333	0	Os01g0111400 [Oryza sativa Japonica Group]		Chr10	Nanopore	exon	14102891	14102968	gene_id "lncONT.2034"; transcript_id "lncONT.2034.1";
LOC_Os01g02100.4	Chr1:598290-601472	LOC_Os01g02100	1.98643	4.97074	3.23978	3.41196	1.63613	2.88284	0.526827	1.11167	0.535931	Os01g0111400 [Oryza sativa Japonica Group]		Chr10	Nanopore	exon	14103360	14103752	gene_id "lncONT.2034"; transcript_id "lncONT.2034.1";
LOC_Os01g02110.1	Chr1:603643-605643	LOC_Os01g02110	0	0	0	0	0	0	0	0	0	PREDICTED: transcription factor bHLH83 [Oryza sativa Japonica Group]		Chr10	Nanopore	exon	14104347	14104419	gene_id "lncONT.2034"; transcript_id "lncONT.2034.1";
LOC_Os01g02120.1	Chr1:612564-615650	LOC_Os01g02120	0	0	0	0	0	0	0	0	0	PREDICTED: protein MOTHER of FT and TF 1 [Oryza sativa Japonica Group]		Chr10	Nanopore	exon	14105968	14106145	gene_id "lncONT.2034"; transcript_id "lncONT.2034.1";
LOC_Os01g02130.1	Chr1:620572-621516	LOC_Os01g02130	23.175	22.0922	33.0457	0	0	0	4.21461	1.11167	3.75152	PREDICTED: uncharacterized protein LOC4326146 [Oryza sativa Japonica Group]		Chr10	Nanopore	exon	14106621	14106978	gene_id "lncONT.2034"; transcript_id "lncONT.2034.1";
ONT.41.1	Chr1:624078-624723	LOC_Os01g02139	44.3636	40.8706	57.668	3.98062	5.99913	4.03598	46.3608	29.4591	39.123	hypothetical protein OsI_00103 [Oryza sativa Indica Group]		Chr10	Nanopore	transcript	14556415	14558192	gene_id "lncONT.2048"; transcript_id "lncONT.2048.1"; xloc "XLOC_001896"; class_code "u";
LOC_Os01g02139.1	Chr1:624087-624613	LOC_Os01g02139	11.2564	8.28457	10.3673	2.27464	1.63613	0.576568	5.26827	6.66999	6.9671	hypothetical protein OsI_00103 [Oryza sativa Indica Group]		Chr10	Nanopore	exon	14556415	14556502	gene_id "lncONT.2048"; transcript_id "lncONT.2048.1";
LOC_Os01g02150.1	Chr1:625976-627024	LOC_Os01g02150	0	0.552305	1.29591	0	0	0	2.63413	1.11167	1.60779	hypothetical protein OsJ_00097 [Oryza sativa Japonica Group]		Chr10	Nanopore	exon	14557860	14558192	gene_id "lncONT.2048"; transcript_id "lncONT.2048.1";
LOC_Os01g02160.1	Chr1:632093-632913	LOC_Os01g02160	0.662143	2.20922	3.23978	1.70598	1.09075	1.15314	1.05365	0.555833	3.75152	--		Chr10	Nanopore	transcript	14556419	14558074	gene_id "lncONT.2048"; transcript_id "lncONT.2048.2"; xloc "XLOC_001896"; class_code "u";
LOC_Os01g02170.1	Chr1:635325-639309	LOC_Os01g02170	5.29714	8.83688	5.8316	3.98062	6.5445	5.76568	3.16096	1.6675	2.14372	PREDICTED: uncharacterized protein LOC4326117 [Oryza sativa Japonica Group]		Chr10	Nanopore	exon	14556419	14556502	gene_id "lncONT.2048"; transcript_id "lncONT.2048.2";
LOC_Os01g02170.2	Chr1:634011-639309	LOC_Os01g02170	9.27	6.07535	7.77547	9.66721	4.363	2.88284	4.21461	1.6675	3.21559	PREDICTED: uncharacterized protein LOC4326117 [Oryza sativa Japonica Group]		Chr10	Nanopore	exon	14557860	14558074	gene_id "lncONT.2048"; transcript_id "lncONT.2048.2";
ONT.42.2	Chr1:640718-644222	LOC_Os01g02180	7.94571	4.97074	9.07138	17.6284	27.2688	27.6753	7.37558	7.22582	3.21559	PREDICTED: uncharacterized protein LOC102708895 isoform X1 [Oryza brachyantha]		Chr10	Nanopore	transcript	16429127	16476837	gene_id "lncONT.2099"; transcript_id "lncONT.2099.3"; gene_name "LOC_Os10g31330"; xloc "XLOC_002231"; cmp_ref "LOC_Os10g31330.2"; class_code "o";
LOC_Os01g02180.1	Chr1:640588-644256	LOC_Os01g02180	10.5943	7.73227	11.0152	19.9031	18.5428	21.333	7.37558	5.55833	6.43117	PREDICTED: uncharacterized protein LOC4326118 [Oryza sativa Japonica Group]		Chr10	Nanopore	exon	16429127	16429493	gene_id "lncONT.2099"; transcript_id "lncONT.2099.3";
LOC_Os01g02180.2	Chr1:640588-644269	LOC_Os01g02180	15.2293	14.3599	13.6071	19.3344	21.815	32.2878	10.0097	16.675	11.2546	PREDICTED: uncharacterized protein LOC4326118 [Oryza sativa Japonica Group]		Chr10	Nanopore	exon	16476782	16476837	gene_id "lncONT.2099"; transcript_id "lncONT.2099.3";
LOC_Os01g02190.1	Chr1:645574-646723	LOC_Os01g02190	2.64857	1.10461	0.647955	0.568659	2.1815	1.15314	0.526827	8.89332	4.28745	PREDICTED: aquaporin NIP4-1 [Oryza sativa Japonica Group]		Chr10	Nanopore	transcript	17025783	17027775	gene_id "lncONT.2116"; transcript_id "lncONT.2116.1"; gene_name "LOC_Os10g32509"; xloc "XLOC_001929"; cmp_ref "LOC_Os10g32509.1"; class_code "x";
LOC_Os01g02200.1	Chr1:648128-651881	LOC_Os01g02200	12.5807	14.9122	14.255	5.68659	4.90838	5.76568	15.278	15.0075	17.6857	PREDICTED: U-box domain-containing protein 4 [Oryza sativa Japonica Group]		Chr10	Nanopore	exon	17025783	17025904	gene_id "lncONT.2116"; transcript_id "lncONT.2116.1";
LOC_Os01g02210.1	Chr1:662283-664572	LOC_Os01g02210	0	0	0	0	0	0	0	0	0	OSJNBa0042F21.4 [Oryza sativa Japonica Group]		Chr10	Nanopore	exon	17027397	17027775	gene_id "lncONT.2116"; transcript_id "lncONT.2116.1";
LOC_Os01g02220.1	Chr1:664777-667554	LOC_Os01g02220	0	0	0	0	0	0	0	0	0	retrotransposon protein, putative, Ty3-gypsy subclass [Oryza sativa Japonica Group]		Chr10	Nanopore	transcript	17971656	17973673	gene_id "lncONT.2157"; transcript_id "lncONT.2157.1"; gene_name "LOC_Os10g33862"; xloc "XLOC_002256"; cmp_ref "LOC_Os10g33862.1"; class_code "x";
LOC_Os01g02230.1	Chr1:668047-670976	LOC_Os01g02230	0	0	0	0	0	0	0	0	0	retrotransposon protein, putative, Ty3-gypsy subclass [Oryza sativa Japonica Group]		Chr10	Nanopore	exon	17971656	17972031	gene_id "lncONT.2157"; transcript_id "lncONT.2157.1";
LOC_Os01g02240.1	Chr1:678778-684594	LOC_Os01g02240	0	0	0	0	0	0	0	0	0	OSJNBa0027G07.29 [Oryza sativa Japonica Group]		Chr10	Nanopore	exon	17973478	17973673	gene_id "lncONT.2157"; transcript_id "lncONT.2157.1";
LOC_Os01g02250.1	Chr1:689792-694013	LOC_Os01g02250	0	0	0	0	0	0	0	0	0	Os01g0113100 [Oryza sativa Japonica Group]		Chr10	Nanopore	transcript	20387840	20388452	gene_id "lncONT.2271"; transcript_id "lncONT.2271.1"; gene_name "LOC_Os10g38070"; xloc "XLOC_002011"; cmp_ref "LOC_Os10g38070.1"; class_code "x";
LOC_Os01g02260.1	Chr1:694716-696113	LOC_Os01g02260	0	0	0	0	0	0	0	0	0	putative retrotransposon protein [Phyllostachys edulis]		Chr10	Nanopore	exon	20387840	20388055	gene_id "lncONT.2271"; transcript_id "lncONT.2271.1";
LOC_Os01g02270.1	Chr1:700533-705670	LOC_Os01g02270	1.32429	0	0.647955	0	0.545375	0	1.05365	0	0	Os01g0113000 [Oryza sativa Japonica Group]		Chr10	Nanopore	exon	20388264	20388452	gene_id "lncONT.2271"; transcript_id "lncONT.2271.1";
LOC_Os01g02280.1	Chr1:707340-714322	LOC_Os01g02280	0	0	0	0	0.545375	0	0	0	0	Os01g0113100 [Oryza sativa Japonica Group]		Chr10	Nanopore	transcript	22006170	22009881	gene_id "lncONT.2346"; transcript_id "lncONT.2346.1"; xloc "XLOC_002342"; class_code "u";
LOC_Os01g02290.1	Chr1:720629-723317	LOC_Os01g02290	5.29714	12.703	10.3673	0.568659	0	0	2.63413	2.77916	1.07186	PREDICTED: probable receptor-like protein kinase At5g39030 [Oryza sativa Japonica Group]		Chr10	Nanopore	exon	22006170	22006407	gene_id "lncONT.2346"; transcript_id "lncONT.2346.1";
LOC_Os01g02290.2	Chr1:720632-723317	LOC_Os01g02290	0.662143	1.10461	0.647955	0	0	0	0	0	0	Os01g0113200 [Oryza sativa Japonica Group]		Chr10	Nanopore	exon	22006966	22007142	gene_id "lncONT.2346"; transcript_id "lncONT.2346.1";
ONT.43.1	Chr1:725540-726079	LOC_Os01g02300	17.2157	23.7491	22.0305	4.54927	5.45375	5.76568	12.6438	12.2283	12.8623	Os01g0113325 [Oryza sativa Japonica Group]		Chr10	Nanopore	exon	22008037	22008155	gene_id "lncONT.2346"; transcript_id "lncONT.2346.1";
LOC_Os01g02300.1	Chr1:723693-726321	LOC_Os01g02300	9.27	6.07535	9.71933	1.13732	2.72688	0.576568	5.26827	6.66999	3.75152	PREDICTED: probable receptor-like protein kinase At1g67000 isoform X1 [Oryza sativa Japonica Group]		Chr10	Nanopore	exon	22008516	22008594	gene_id "lncONT.2346"; transcript_id "lncONT.2346.1";
LOC_Os01g02310.1	Chr1:728977-730930	LOC_Os01g02310	9.93214	8.83688	8.42342	11.9418	8.726	11.5314	3.16096	2.77916	0.535931	putative receptor serine/threonine kinase PR5K [Oryza sativa Japonica Group]		Chr10	Nanopore	exon	22009541	22009881	gene_id "lncONT.2346"; transcript_id "lncONT.2346.1";
LOC_Os01g02320.1	Chr1:731149-738020	LOC_Os01g02320	0.662143	4.41844	4.53569	5.68659	6.5445	4.61255	8.95606	5.55833	8.5749	Os01g0113400, partial [Oryza sativa Japonica Group]		Chr10	Nanopore	transcript	23054584	23060803	gene_id "lncONT.2412"; transcript_id "lncONT.2412.1"; gene_name "LOC_Os10g42724"; xloc "XLOC_002083"; cmp_ref "LOC_Os10g42724.1"; class_code "o";
ONT.44.1	Chr1:738193-741797	LOC_Os01g02334	7.28357	7.17996	6.47955	27.8643	46.9023	50.1614	11.5902	14.4516	10.7186	Os01g0113600 [Oryza sativa Japonica Group]		Chr10	Nanopore	exon	23054584	23054940	gene_id "lncONT.2412"; transcript_id "lncONT.2412.1";
ONT.44.3	Chr1:738194-741799	LOC_Os01g02334	9.27	10.4938	6.47955	27.8643	42.5393	49.5849	10.5365	15.5633	13.9342	Os01g0113600 [Oryza sativa Japonica Group]		Chr10	Nanopore	exon	23060713	23060803	gene_id "lncONT.2412"; transcript_id "lncONT.2412.1";
ONT.44.7	Chr1:738306-741797	LOC_Os01g02334	0.662143	1.10461	1.29591	3.98062	3.81763	1.15314	1.05365	0	0.535931	Os01g0113600 [Oryza sativa Japonica Group]		Chr11	Nanopore	transcript	4351333	4353961	gene_id "lncONT.2596"; transcript_id "lncONT.2596.1"; xloc "XLOC_002767"; class_code "u";
ONT.44.8	Chr1:738306-741797	LOC_Os01g02334	0.662143	0.552305	0.647955	1.70598	2.1815	2.88284	0.526827	1.11167	0.535931	Os01g0113600 [Oryza sativa Japonica Group]		Chr11	Nanopore	exon	4351333	4351620	gene_id "lncONT.2596"; transcript_id "lncONT.2596.1";
ONT.44.10	Chr1:738306-741797	LOC_Os01g02334	7.94571	12.1507	16.8468	52.3167	69.808	77.2601	13.6975	20.01	9.64676	Os01g0113600 [Oryza sativa Japonica Group]		Chr11	Nanopore	exon	4352437	4352510	gene_id "lncONT.2596"; transcript_id "lncONT.2596.1";
ONT.44.5	Chr1:738306-741798	LOC_Os01g02334	3.31071	7.73227	4.53569	15.9225	25.6326	32.2878	2.10731	5.55833	5.35931	Os01g0113600 [Oryza sativa Japonica Group]		Chr11	Nanopore	exon	4352964	4353028	gene_id "lncONT.2596"; transcript_id "lncONT.2596.1";
ONT.44.4	Chr1:738306-741798	LOC_Os01g02334	3.97286	1.10461	0	9.09855	10.9075	10.3782	2.63413	1.6675	1.60779	Os01g0113600 [Oryza sativa Japonica Group]		Chr11	Nanopore	exon	4353650	4353961	gene_id "lncONT.2596"; transcript_id "lncONT.2596.1";
ONT.44.11	Chr1:741407-741797	LOC_Os01g02334	7.28357	7.73227	3.23978	15.9225	20.1789	20.1799	3.16096	3.89083	2.14372	Os01g0113600 [Oryza sativa Japonica Group]		Chr11	Nanopore	transcript	7121634	7124766	gene_id "lncONT.2651"; transcript_id "lncONT.2651.3"; xloc "XLOC_002495"; class_code "u";
LOC_Os01g02334.1	Chr1:738281-741794	LOC_Os01g02334	0	1.10461	0.647955	0	0	0.576568	0	0	0	Os01g0113600 [Oryza sativa Japonica Group]		Chr11	Nanopore	exon	7121634	7121783	gene_id "lncONT.2651"; transcript_id "lncONT.2651.3";
ONT.45.1	Chr1:742653-745211	LOC_Os01g02350	33.7693	34.2429	40.8212	7.96123	9.27138	13.8376	12.117	15.5633	14.4701	PREDICTED: glycerophosphodiester phosphodiesterase protein kinase domain-containing GDPDL2-like [Oryza sativa Japonica Group]		Chr11	Nanopore	exon	7123798	7123863	gene_id "lncONT.2651"; transcript_id "lncONT.2651.3";
LOC_Os01g02350.1	Chr1:742272-745156	LOC_Os01g02350	0	1.65691	0	0	0	0	0.526827	0.555833	0	PREDICTED: glycerophosphodiester phosphodiesterase protein kinase domain-containing GDPDL2-like [Oryza sativa Japonica Group]		Chr11	Nanopore	exon	7124521	7124766	gene_id "lncONT.2651"; transcript_id "lncONT.2651.3";
LOC_Os01g02360.1	Chr1:745452-748945	LOC_Os01g02360	22.5129	28.7199	19.4387	8.52989	6.5445	12.1079	8.42923	10.5608	9.11083	PREDICTED: probable receptor-like protein kinase At5g39020 [Oryza sativa Japonica Group]		Chr11	Nanopore	transcript	8287883	8288605	gene_id "lncONT.2675"; transcript_id "lncONT.2675.3"; xloc "XLOC_002810"; class_code "u";
LOC_Os01g02370.1	Chr1:752080-754992	LOC_Os01g02370	5.95929	3.31383	5.18364	0	0	0	1.05365	1.11167	1.07186	putative receptor-like kinase ARK1AS [Oryza sativa Japonica Group]		Chr11	Nanopore	exon	8287883	8288265	gene_id "lncONT.2675"; transcript_id "lncONT.2675.3";
LOC_Os01g02380.1	Chr1:756894-762050	LOC_Os01g02380	0	0	0	0	0	0	0	0	0	putative polyprotein [Oryza sativa Japonica Group]		Chr11	Nanopore	exon	8288414	8288605	gene_id "lncONT.2675"; transcript_id "lncONT.2675.3";
LOC_Os01g02390.1	Chr1:767170-769681	LOC_Os01g02390	83.43	84.5027	99.7851	39.8062	28.3595	40.9363	25.8145	32.7941	37.5152	putative rust resistance kinase Lr10 [Oryza sativa Japonica Group]		Chr11	Nanopore	transcript	10752168	10759472	gene_id "lncONT.2695"; transcript_id "lncONT.2695.2"; gene_name "LOC_Os11g18900"; xloc "XLOC_002515"; cmp_ref "LOC_Os11g18900.1"; class_code "o";
LOC_Os01g02390.2	Chr1:767169-769673	LOC_Os01g02390	1.98643	8.83688	5.8316	3.98062	1.09075	5.18911	0.526827	2.22333	0.535931	PREDICTED: glycerophosphodiester phosphodiesterase protein kinase domain-containing GDPDL2 isoform X2 [Oryza sativa Japonica Group]		Chr11	Nanopore	exon	10752168	10752250	gene_id "lncONT.2695"; transcript_id "lncONT.2695.2";
LOC_Os01g02400.1	Chr1:770332-773845	LOC_Os01g02400	5.29714	2.20922	3.23978	3.41196	3.81763	5.18911	3.16096	0.555833	2.14372	PREDICTED: probable receptor-like protein kinase At1g67000 isoform X1 [Oryza sativa Japonica Group]		Chr11	Nanopore	exon	10759134	10759472	gene_id "lncONT.2695"; transcript_id "lncONT.2695.2";
LOC_Os01g02400.2	Chr1:770332-773851	LOC_Os01g02400	6.62143	2.20922	2.59182	2.27464	2.72688	5.18911	0	2.77916	4.82338	receptor-like protein kinase, partial [Oryza sativa Japonica Group]		Chr11	Nanopore	transcript	11091422	11095982	gene_id "lncONT.2703"; transcript_id "lncONT.2703.1"; xloc "XLOC_002520"; class_code "u";
LOC_Os01g02400.3	Chr1:770332-773846	LOC_Os01g02400	5.29714	6.07535	5.8316	5.11793	2.72688	6.91882	2.10731	3.89083	2.14372	Os01g0114300, partial [Oryza sativa Japonica Group]		Chr11	Nanopore	exon	11091422	11091524	gene_id "lncONT.2703"; transcript_id "lncONT.2703.1";
LOC_Os01g02410.1	Chr1:774727-779237	LOC_Os01g02410	0	0	0	0	0	0	0	0	0	putative rust resistance kinase Lr10 [Oryza sativa Japonica Group]		Chr11	Nanopore	exon	11095729	11095982	gene_id "lncONT.2703"; transcript_id "lncONT.2703.1";
LOC_Os01g02420.1	Chr1:781442-784424	LOC_Os01g02420	1.98643	2.76152	1.94387	6.25525	4.90838	6.34225	1.05365	1.6675	1.07186	Os01g0114500 [Oryza sativa Japonica Group]		Chr11	Nanopore	transcript	11520973	11522173	gene_id "lncONT.2708"; transcript_id "lncONT.2708.1"; gene_name "LOC_Os11g20020"; xloc "XLOC_002825"; cmp_ref "LOC_Os11g20020.1"; class_code "x";
LOC_Os01g02430.1	Chr1:786171-788619	LOC_Os01g02430	3.97286	4.41844	3.88773	15.3538	7.08988	16.1439	3.68779	8.89332	3.21559	receptor-like kinase [Oryza sativa Japonica Group]		Chr11	Nanopore	exon	11520973	11521514	gene_id "lncONT.2708"; transcript_id "lncONT.2708.1";
LOC_Os01g02440.1	Chr1:789967-792411	LOC_Os01g02440	1.98643	3.31383	1.94387	9.66721	3.81763	10.3782	2.10731	3.89083	1.07186	Os01g0114700 [Oryza sativa Japonica Group]		Chr11	Nanopore	exon	11521754	11521808	gene_id "lncONT.2708"; transcript_id "lncONT.2708.1";
LOC_Os01g02450.1	Chr1:793088-793985	LOC_Os01g02450	0.662143	0	0.647955	2.27464	1.63613	1.7297	0	0	0.535931	Os01g0114800, partial [Oryza sativa Japonica Group]		Chr11	Nanopore	exon	11521896	11522173	gene_id "lncONT.2708"; transcript_id "lncONT.2708.1";
LOC_Os01g02460.1	Chr1:794499-795413	LOC_Os01g02460	0	0	0	0.568659	0	0	0	1.11167	0	hypothetical protein OsJ_00124 [Oryza sativa Japonica Group]		Chr11	Nanopore	transcript	13781937	13782849	gene_id "lncONT.2731"; transcript_id "lncONT.2731.2"; gene_name "LOC_Os11g24180"; xloc "XLOC_002532"; cmp_ref "LOC_Os11g24180.1"; class_code "i";
LOC_Os01g02470.1	Chr1:796842-797533	LOC_Os01g02470	0.662143	0.552305	0	5.11793	0	0	0.526827	0.555833	0	hypothetical protein OsJ_00125 [Oryza sativa Japonica Group]		Chr11	Nanopore	exon	13781937	13782098	gene_id "lncONT.2731"; transcript_id "lncONT.2731.2";
LOC_Os01g02480.1	Chr1:800898-801654	LOC_Os01g02480	0	0	0	0	0	0	0	0	0	hypothetical protein [Oryza sativa Japonica Group]		Chr11	Nanopore	exon	13782521	13782849	gene_id "lncONT.2731"; transcript_id "lncONT.2731.2";
LOC_Os01g02490.1	Chr1:804084-806932	LOC_Os01g02490	1.32429	1.10461	0.647955	3.41196	0.545375	4.03598	1.05365	1.11167	0.535931	hypothetical protein OsJ_00126 [Oryza sativa Japonica Group]		Chr11	Nanopore	transcript	16708777	16709588	gene_id "lncONT.2766"; transcript_id "lncONT.2766.1"; xloc "XLOC_002549"; class_code "u";
LOC_Os01g02490.2	Chr1:804084-806932	LOC_Os01g02490	0.662143	0	0.647955	0	0	0.576568	0	0	0	Os01g0115100 [Oryza sativa Japonica Group]		Chr11	Nanopore	exon	16708777	16709122	gene_id "lncONT.2766"; transcript_id "lncONT.2766.1";
LOC_Os01g02500.1	Chr1:807850-809721	LOC_Os01g02500	1.32429	0	1.29591	2.8433	0.545375	0	1.05365	1.6675	0.535931	Os01g0115200 [Oryza sativa Japonica Group]		Chr11	Nanopore	exon	16709529	16709588	gene_id "lncONT.2766"; transcript_id "lncONT.2766.1";
LOC_Os01g02510.1	Chr1:817542-818335	LOC_Os01g02510	0	0	0	0	0	0	0	0	0	hypothetical protein [Oryza sativa Japonica Group]		Chr11	Nanopore	transcript	19317495	19319209	gene_id "lncONT.2807"; transcript_id "lncONT.2807.1"; xloc "XLOC_002575"; class_code "u";
LOC_Os01g02520.1	Chr1:821344-824007	LOC_Os01g02520	0	0	0	0	0	0	0	0	0	hypothetical protein [Oryza sativa Japonica Group]		Chr11	Nanopore	exon	19317495	19317935	gene_id "lncONT.2807"; transcript_id "lncONT.2807.1";
LOC_Os01g02530.1	Chr1:824624-830778	LOC_Os01g02530	0	0	0	0	0	0	0	0	0	putative polyprotein [Oryza sativa Japonica Group]		Chr11	Nanopore	exon	19318413	19318467	gene_id "lncONT.2807"; transcript_id "lncONT.2807.1";
LOC_Os01g02540.1	Chr1:834939-839111	LOC_Os01g02540	0	0	0	0	0	0	0	0	0	retrotransposon protein, putative, Ty1-copia subclass [Oryza sativa Japonica Group]		Chr11	Nanopore	exon	19318556	19318615	gene_id "lncONT.2807"; transcript_id "lncONT.2807.1";
LOC_Os01g02550.1	Chr1:839809-842757	LOC_Os01g02550	0.662143	0	0	0	0	0	0	0	0	PREDICTED: glycerophosphodiester phosphodiesterase protein kinase domain-containing GDPDL2-like [Oryza brachyantha]		Chr11	Nanopore	exon	19318959	19319209	gene_id "lncONT.2807"; transcript_id "lncONT.2807.1";
LOC_Os01g02560.1	Chr1:843530-847454	LOC_Os01g02560	5.29714	7.17996	5.18364	22.1777	14.7251	19.6033	4.74144	3.89083	4.82338	PREDICTED: probable receptor-like protein kinase At1g67000 [Oryza sativa Japonica Group]		Chr11	Nanopore	transcript	20063516	20073709	gene_id "lncONT.2827"; transcript_id "lncONT.2827.1"; gene_name "LOC_Os11g34270"; xloc "XLOC_002584"; cmp_ref "LOC_Os11g34270.1"; class_code "o";
LOC_Os01g02570.1	Chr1:852249-854568	LOC_Os01g02570	3.97286	1.10461	2.59182	4.54927	5.99913	7.49539	2.63413	1.11167	1.07186	PREDICTED: probable receptor-like protein kinase At1g67000 [Oryza sativa Japonica Group]		Chr11	Nanopore	exon	20063516	20063881	gene_id "lncONT.2827"; transcript_id "lncONT.2827.1";
LOC_Os01g02580.1	Chr1:857957-860583	LOC_Os01g02580	0	0	0.647955	0	0	0	0	0	0	putative rust resistance kinase Lr10 [Oryza sativa Japonica Group]		Chr11	Nanopore	exon	20063977	20064297	gene_id "lncONT.2827"; transcript_id "lncONT.2827.1";
LOC_Os01g02590.1	Chr1:862579-865253	LOC_Os01g02590	0	0	0	0	0	0	0	0	0	receptor-like kinase [Oryza sativa]		Chr11	Nanopore	exon	20073422	20073709	gene_id "lncONT.2827"; transcript_id "lncONT.2827.1";
LOC_Os01g02600.1	Chr1:865966-869063	LOC_Os01g02600	0	0	0	0	0	0	0	0	0	PREDICTED: probable receptor-like protein kinase At5g39020 isoform X2 [Oryza sativa Japonica Group]		Chr11	Nanopore	transcript	20063518	20074363	gene_id "lncONT.2827"; transcript_id "lncONT.2827.5"; gene_name "LOC_Os11g34270"; xloc "XLOC_002584"; cmp_ref "LOC_Os11g34270.1"; class_code "o";
LOC_Os01g02610.1	Chr1:870318-874817	LOC_Os01g02610	0	0	0	0	0	0	0	0	0	hypothetical protein OsJ_00137 [Oryza sativa Japonica Group]		Chr11	Nanopore	exon	20063518	20063881	gene_id "lncONT.2827"; transcript_id "lncONT.2827.5";
LOC_Os01g02629.1	Chr1:884161-887787	LOC_Os01g02629	0	0	0	0	0	0	0	0	0	retrotransposon protein, putative, unclassified [Oryza sativa Japonica Group]		Chr11	Nanopore	exon	20063977	20064297	gene_id "lncONT.2827"; transcript_id "lncONT.2827.5";
LOC_Os01g02650.1	Chr1:892095-898250	LOC_Os01g02650	0	0	0	0	0	0	0	0	0	putative polyprotein [Oryza sativa Japonica Group]		Chr11	Nanopore	exon	20073422	20073679	gene_id "lncONT.2827"; transcript_id "lncONT.2827.5";
LOC_Os01g02660.1	Chr1:898866-902158	LOC_Os01g02660	0	0	0	0	0	0	0	0	0	hypothetical protein [Oryza sativa Japonica Group]		Chr11	Nanopore	exon	20073757	20074363	gene_id "lncONT.2827"; transcript_id "lncONT.2827.5";
LOC_Os01g02670.1	Chr1:904341-910142	LOC_Os01g02670	0	0	0	0	0	0	0	0	0	Os01g0116166 [Oryza sativa Japonica Group]		Chr11	Nanopore	transcript	22439369	22445789	gene_id "lncONT.2877"; transcript_id "lncONT.2877.1"; gene_name "LOC_Os11g37870"; xloc "XLOC_002614"; cmp_ref "LOC_Os11g37870.1"; class_code "o";
LOC_Os01g02680.1	Chr1:911735-914246	LOC_Os01g02680	0	0	0.647955	0	0	0	0	0	0	PREDICTED: probable receptor-like protein kinase At1g67000 [Oryza sativa Japonica Group]		Chr11	Nanopore	exon	22439369	22439489	gene_id "lncONT.2877"; transcript_id "lncONT.2877.1";
LOC_Os01g02690.1	Chr1:915639-919674	LOC_Os01g02690	4.635	0	1.94387	0.568659	1.09075	0	1.05365	0	0	PREDICTED: probable receptor-like protein kinase At5g39020 [Oryza sativa Japonica Group]		Chr11	Nanopore	exon	22445511	22445789	gene_id "lncONT.2877"; transcript_id "lncONT.2877.1";
LOC_Os01g02700.1	Chr1:920992-923630	LOC_Os01g02700	0.662143	0.552305	1.29591	0	0	0.576568	0.526827	0.555833	1.60779	PREDICTED: glycerophosphodiester phosphodiesterase protein kinase domain-containing GDPDL2 isoform X1 [Oryza sativa Japonica Group]		Chr11	Nanopore	transcript	22494010	22494556	gene_id "lncONT.2879"; transcript_id "lncONT.2879.2"; xloc "XLOC_002615"; class_code "u";
LOC_Os01g02710.1	Chr1:924451-925175	LOC_Os01g02710	0	0	0	0	0	0	0	0	0	hypothetical protein OsJ_00144 [Oryza sativa Japonica Group]		Chr11	Nanopore	exon	22494010	22494303	gene_id "lncONT.2879"; transcript_id "lncONT.2879.2";
LOC_Os01g02720.1	Chr1:929883-934458	LOC_Os01g02720	5.29714	8.28457	4.53569	3.98062	5.45375	10.3782	4.21461	3.89083	2.67965	Os01g0116600, partial [Oryza sativa Japonica Group]		Chr11	Nanopore	exon	22494453	22494556	gene_id "lncONT.2879"; transcript_id "lncONT.2879.2";
LOC_Os01g02720.2	Chr1:929883-934914	LOC_Os01g02720	6.62143	9.94149	5.8316	9.66721	4.90838	8.64852	4.21461	3.335	3.75152	hypothetical protein OsJ_00145 [Oryza sativa Japonica Group]		Chr11	Nanopore	transcript	23664059	23664562	gene_id "lncONT.2898"; transcript_id "lncONT.2898.2"; xloc "XLOC_002630"; class_code "u";
LOC_Os01g02730.1	Chr1:935574-938367	LOC_Os01g02730	4.635	2.20922	1.94387	3.41196	1.63613	1.15314	3.16096	5.00249	4.82338	PREDICTED: glycerophosphodiester phosphodiesterase protein kinase domain-containing GDPDL2-like isoform X1 [Oryza sativa Japonica Group]		Chr11	Nanopore	exon	23664059	23664222	gene_id "lncONT.2898"; transcript_id "lncONT.2898.2";
LOC_Os01g02740.1	Chr1:940005-952451	LOC_Os01g02740	5.29714	3.31383	1.29591	0	0.545375	0	18.4389	31.6825	14.4701	OSIGBa0114M03.4 [Oryza sativa]		Chr11	Nanopore	exon	23664293	23664562	gene_id "lncONT.2898"; transcript_id "lncONT.2898.2";
LOC_Os01g02750.1	Chr1:954075-956817	LOC_Os01g02750	3.97286	4.97074	5.18364	0.568659	1.09075	0.576568	0	0.555833	0.535931	PREDICTED: probable receptor-like protein kinase At5g39030 [Oryza sativa Japonica Group]		Chr11	Nanopore	transcript	24602943	24604449	gene_id "lncONT.2919"; transcript_id "lncONT.2919.1"; xloc "XLOC_002913"; class_code "u";
LOC_Os01g02760.1	Chr1:957907-960626	LOC_Os01g02760	4.635	2.20922	5.8316	17.0598	3.27225	1.7297	2.63413	3.89083	4.28745	Os01g0117000 [Oryza sativa Japonica Group]		Chr11	Nanopore	exon	24602943	24603232	gene_id "lncONT.2919"; transcript_id "lncONT.2919.1";
LOC_Os01g02770.1	Chr1:961681-965151	LOC_Os01g02770	7.28357	3.31383	4.53569	0	1.09075	1.15314	1.05365	1.6675	3.75152	putative rust resistance kinase Lr10 [Oryza sativa Japonica Group]		Chr11	Nanopore	exon	24604381	24604449	gene_id "lncONT.2919"; transcript_id "lncONT.2919.1";
LOC_Os01g02780.1	Chr1:969308-973327	LOC_Os01g02780	0	0	0	0	0	0	0	0	0	putative rust resistance kinase Lr10 [Oryza sativa Japonica Group]		Chr11	Nanopore	transcript	25349266	25350458	gene_id "lncONT.2937"; transcript_id "lncONT.2937.1"; xloc "XLOC_002922"; class_code "u";
LOC_Os01g02790.1	Chr1:976766-980431	LOC_Os01g02790	0	0	0	0	0	0	0	0	0	Os01g0117300 [Oryza sativa Japonica Group]		Chr11	Nanopore	exon	25349266	25349795	gene_id "lncONT.2937"; transcript_id "lncONT.2937.1";
LOC_Os01g02800.1	Chr1:984301-986760	LOC_Os01g02800	3.31071	0.552305	0.647955	0.568659	0.545375	0	0.526827	0	0	PREDICTED: probable receptor-like protein kinase At1g67000 [Oryza sativa Japonica Group]		Chr11	Nanopore	exon	25349935	25350117	gene_id "lncONT.2937"; transcript_id "lncONT.2937.1";
LOC_Os01g02810.1	Chr1:987591-990647	LOC_Os01g02810	1.98643	3.31383	2.59182	3.98062	5.99913	2.88284	1.05365	1.6675	2.67965	PREDICTED: probable receptor-like protein kinase At5g39030 isoform X1 [Oryza sativa Japonica Group]		Chr11	Nanopore	exon	25350211	25350458	gene_id "lncONT.2937"; transcript_id "lncONT.2937.1";
LOC_Os01g02830.1	Chr1:994710-997262	LOC_Os01g02830	0.662143	0.552305	0.647955	1.13732	1.63613	0.576568	1.58048	2.77916	1.07186	PREDICTED: probable serine/threonine-protein kinase At1g18390 [Oryza sativa Japonica Group]		Chr11	Nanopore	transcript	28022968	28025823	gene_id "lncONT.2980"; transcript_id "lncONT.2980.1"; gene_name "LOC_Os11g46280"; xloc "XLOC_002675"; cmp_ref "LOC_Os11g46280.1"; class_code "x";
LOC_Os01g02840.1	Chr1:997963-1000997	LOC_Os01g02840	0	2.20922	1.94387	0.568659	1.09075	1.7297	1.05365	0	0	putative rust resistance kinase Lr10 [Oryza sativa Japonica Group]		Chr11	Nanopore	exon	28022968	28023105	gene_id "lncONT.2980"; transcript_id "lncONT.2980.1";
LOC_Os01g02850.1	Chr1:1001292-1001770	LOC_Os01g02850	0.662143	0	0	0.568659	0.545375	0	1.05365	1.11167	1.07186	--		Chr11	Nanopore	exon	28023181	28023283	gene_id "lncONT.2980"; transcript_id "lncONT.2980.1";
LOC_Os01g02860.1	Chr1:1002459-1007068	LOC_Os01g02860	1.32429	1.65691	0	1.70598	0	0.576568	1.05365	0.555833	1.07186	hypothetical protein OsJ_00157 [Oryza sativa Japonica Group]		Chr11	Nanopore	exon	28024209	28024280	gene_id "lncONT.2980"; transcript_id "lncONT.2980.1";
LOC_Os01g02870.1	Chr1:1010259-1012410	LOC_Os01g02870	7.28357	2.20922	2.59182	10.8045	9.27138	6.91882	4.74144	7.78166	5.35931	PREDICTED: WAT1-related protein At3g18200 [Oryza sativa Japonica Group]		Chr11	Nanopore	exon	28025577	28025823	gene_id "lncONT.2980"; transcript_id "lncONT.2980.1";
LOC_Os01g02880.1	Chr1:1016065-1019545	LOC_Os01g02880	117.199	120.955	127.647	55.7286	14.1798	31.1347	54.2632	45.0224	48.7697	PREDICTED: probable fructose-bisphosphate aldolase 3, chloroplastic [Oryza sativa Japonica Group]		Chr12	Nanopore	transcript	2564341	2565528	gene_id "lncONT.3126"; transcript_id "lncONT.3126.1"; gene_name "LOC_Os12g05590"; xloc "XLOC_003010"; cmp_ref "LOC_Os12g05590.1"; class_code "x";
LOC_Os01g02884.1	Chr1:1024184-1030112	LOC_Os01g02884	19.8643	23.1968	17.4948	19.9031	13.089	13.2611	13.6975	20.5658	13.3983	hypothetical protein OsI_00149 [Oryza sativa Indica Group]		Chr12	Nanopore	exon	2564341	2564475	gene_id "lncONT.3126"; transcript_id "lncONT.3126.1";
LOC_Os01g02890.1	Chr1:1046604-1053166	LOC_Os01g02890	11.2564	9.94149	10.3673	21.6091	13.089	19.0268	6.32192	6.66999	6.9671	PREDICTED: CDP-diacylglycerol--serine O-phosphatidyltransferase 1 isoform X2 [Oryza sativa Japonica Group]		Chr12	Nanopore	exon	2565120	2565243	gene_id "lncONT.3126"; transcript_id "lncONT.3126.1";
LOC_Os01g02900.1	Chr1:1057137-1059856	LOC_Os01g02900	5.29714	4.41844	3.88773	0	0	0	0	1.11167	3.21559	hypothetical protein OsI_00151 [Oryza sativa Indica Group]		Chr12	Nanopore	exon	2565356	2565528	gene_id "lncONT.3126"; transcript_id "lncONT.3126.1";
LOC_Os01g02900.2	Chr1:1057137-1059856	LOC_Os01g02900	3.97286	6.07535	3.88773	0	0	0	0.526827	1.11167	2.67965	hypothetical protein OsI_00151 [Oryza sativa Indica Group]		Chr12	Nanopore	transcript	4184257	4186788	gene_id "lncONT.3184"; transcript_id "lncONT.3184.1"; xloc "XLOC_003365"; class_code "u";
LOC_Os01g02910.1	Chr1:1066448-1069826	LOC_Os01g02910	3.31071	3.86613	4.53569	10.2359	9.81675	7.49539	0.526827	1.11167	0	putative HGA6 [Oryza sativa Japonica Group]		Chr12	Nanopore	exon	4184257	4184810	gene_id "lncONT.3184"; transcript_id "lncONT.3184.1";
LOC_Os01g02920.1	Chr1:1071962-1075030	LOC_Os01g02920	13.905	11.0461	14.903	0	0	1.15314	3.68779	5.00249	5.89524	PREDICTED: protein O-linked-mannose beta-1,4-N-acetylglucosaminyltransferase 2 [Oryza sativa Japonica Group]		Chr12	Nanopore	exon	4186600	4186788	gene_id "lncONT.3184"; transcript_id "lncONT.3184.1";
LOC_Os01g02930.1	Chr1:1078511-1081702	LOC_Os01g02930	0	1.10461	0	0.568659	0	0	5.79509	7.78166	8.03896	PREDICTED: protein O-linked-mannose beta-1,4-N-acetylglucosaminyltransferase 2 [Oryza sativa Japonica Group]		Chr12	Nanopore	transcript	4635110	4636555	gene_id "lncONT.3196"; transcript_id "lncONT.3196.1"; xloc "XLOC_003372"; class_code "u";
LOC_Os01g02940.1	Chr1:1089743-1093528	LOC_Os01g02940	0	0.552305	0	0.568659	0.545375	0	0	0.555833	0	PREDICTED: uncharacterized protein LOC4326083 isoform X1 [Oryza sativa Japonica Group]		Chr12	Nanopore	exon	4635110	4635386	gene_id "lncONT.3196"; transcript_id "lncONT.3196.1";
LOC_Os01g02940.2	Chr1:1089743-1093528	LOC_Os01g02940	0.662143	0.552305	0	1.13732	0	0	0	0	0	PREDICTED: uncharacterized protein LOC4326083 isoform X1 [Oryza sativa Japonica Group]		Chr12	Nanopore	exon	4636525	4636555	gene_id "lncONT.3196"; transcript_id "lncONT.3196.1";
LOC_Os01g02940.3	Chr1:1089743-1093528	LOC_Os01g02940	0	0.552305	0	0.568659	0	1.15314	0	0	0	PREDICTED: uncharacterized protein LOC4326083 isoform X1 [Oryza sativa Japonica Group]		Chr12	Nanopore	transcript	4635125	4636553	gene_id "lncONT.3196"; transcript_id "lncONT.3196.2"; xloc "XLOC_003372"; class_code "u";
LOC_Os01g02940.4	Chr1:1089743-1093528	LOC_Os01g02940	0.662143	0	0.647955	1.13732	0	2.30627	0	0.555833	1.60779	PREDICTED: uncharacterized protein LOC4326083 isoform X1 [Oryza sativa Japonica Group]		Chr12	Nanopore	exon	4635125	4635386	gene_id "lncONT.3196"; transcript_id "lncONT.3196.2";
LOC_Os01g02940.6	Chr1:1089743-1093528	LOC_Os01g02940	0.662143	0	1.29591	1.13732	1.09075	0.576568	0	0	0	PREDICTED: uncharacterized protein LOC4326083 isoform X2 [Oryza sativa Japonica Group]		Chr12	Nanopore	exon	4635749	4635845	gene_id "lncONT.3196"; transcript_id "lncONT.3196.2";
LOC_Os01g02950.1	Chr1:1097580-1098942	LOC_Os01g02950	0	0	0.647955	0	0	0	0.526827	0	0	hypothetical protein [Oryza sativa Japonica Group]		Chr12	Nanopore	exon	4636525	4636553	gene_id "lncONT.3196"; transcript_id "lncONT.3196.2";
ONT.52.1	Chr1:1103779-1106655	LOC_Os01g02960	11.2564	9.38918	15.5509	14.7851	11.4529	10.9548	10.0097	17.2308	11.2546	PREDICTED: uncharacterized protein LOC107275721 [Oryza sativa Japonica Group]		Chr12	Nanopore	transcript	4635125	4636556	gene_id "lncONT.3196"; transcript_id "lncONT.3196.3"; xloc "XLOC_003372"; class_code "u";
LOC_Os01g02960.1	Chr1:1103782-1106890	LOC_Os01g02960	3.31071	2.76152	3.23978	2.8433	1.63613	5.18911	3.16096	6.66999	4.82338	hypothetical protein OsJ_00169 [Oryza sativa Japonica Group]		Chr12	Nanopore	exon	4635125	4635386	gene_id "lncONT.3196"; transcript_id "lncONT.3196.3";
LOC_Os01g02970.1	Chr1:1112433-1113333	LOC_Os01g02970	0	0	0	0	0	0	0	0	0	hypothetical protein [Oryza sativa Japonica Group]		Chr12	Nanopore	exon	4635749	4635888	gene_id "lncONT.3196"; transcript_id "lncONT.3196.3";
LOC_Os01g02980.1	Chr1:1120319-1126749	LOC_Os01g02980	0	0	0	3.98062	2.1815	2.88284	0	0.555833	0	hypothetical protein OsJ_00170 [Oryza sativa Japonica Group]		Chr12	Nanopore	exon	4636525	4636556	gene_id "lncONT.3196"; transcript_id "lncONT.3196.3";
LOC_Os01g02990.1	Chr1:1137241-1137624	LOC_Os01g02990	0	0	0.647955	0	0	0	0	0	0	hypothetical protein [Oryza sativa Japonica Group]		Chr12	Nanopore	transcript	4635135	4636549	gene_id "lncONT.3196"; transcript_id "lncONT.3196.4"; xloc "XLOC_003372"; class_code "u";
LOC_Os01g03010.1	Chr1:1143557-1144497	LOC_Os01g03010	0	0	0	0	0	0	0	0	0	hypothetical protein [Oryza sativa Japonica Group]		Chr12	Nanopore	exon	4635135	4635386	gene_id "lncONT.3196"; transcript_id "lncONT.3196.4";
LOC_Os01g03020.1	Chr1:1145829-1155094	LOC_Os01g03020	7.28357	9.38918	7.77547	6.25525	2.72688	3.45941	4.21461	6.66999	9.11083	hypothetical protein OsJ_00171 [Oryza sativa Japonica Group]		Chr12	Nanopore	exon	4635749	4635896	gene_id "lncONT.3196"; transcript_id "lncONT.3196.4";
LOC_Os01g03020.2	Chr1:1147218-1155086	LOC_Os01g03020	0.662143	0	0.647955	0	0	0	0.526827	0.555833	0	putative leucyl-tRNA synthetase [Oryza sativa Japonica Group]		Chr12	Nanopore	exon	4636518	4636549	gene_id "lncONT.3196"; transcript_id "lncONT.3196.4";
ONT.54.1	Chr1:1155337-1158449	LOC_Os01g03030	5.29714	3.31383	3.88773	5.11793	7.08988	7.49539	3.16096	0.555833	3.75152	PREDICTED: alanine--tRNA ligase [Oryza sativa Japonica Group]		Chr12	Nanopore	transcript	4658251	4658638	gene_id "lncONT.3198"; transcript_id "lncONT.3198.1"; xloc "XLOC_003374"; class_code "u";
ONT.54.2	Chr1:1156782-1158449	LOC_Os01g03030	0	0	0.647955	0	0.545375	1.15314	0	0	0	PREDICTED: alanine--tRNA ligase [Oryza sativa Japonica Group]		Chr12	Nanopore	exon	4658251	4658441	gene_id "lncONT.3198"; transcript_id "lncONT.3198.1";
LOC_Os01g03030.1	Chr1:1155213-1158601	LOC_Os01g03030	21.1886	25.406	20.7346	32.4136	26.178	22.4862	15.8048	8.33749	5.89524	PREDICTED: alanine--tRNA ligase [Oryza sativa Japonica Group]		Chr12	Nanopore	exon	4658486	4658638	gene_id "lncONT.3198"; transcript_id "lncONT.3198.1";
LOC_Os01g03030.2	Chr1:1155213-1158448	LOC_Os01g03030	11.9186	17.6738	15.5509	24.4524	17.9974	16.1439	6.32192	5.55833	9.11083	PREDICTED: alanine--tRNA ligase [Oryza sativa Japonica Group]		Chr12	Nanopore	transcript	5579285	5581574	gene_id "lncONT.3211"; transcript_id "lncONT.3211.1"; xloc "XLOC_003382"; class_code "u";
LOC_Os01g03040.1	Chr1:1160152-1164635	LOC_Os01g03040	25.8236	28.7199	25.2703	23.315	14.1798	3.45941	18.9658	15.0075	19.2935	PREDICTED: uncharacterized protein LOC4326035 [Oryza sativa Japonica Group]		Chr12	Nanopore	exon	5579285	5580688	gene_id "lncONT.3211"; transcript_id "lncONT.3211.1";
LOC_Os01g03050.1	Chr1:1165737-1168415	LOC_Os01g03050	0	3.86613	5.8316	1.13732	0.545375	0	0.526827	1.11167	1.60779	PREDICTED: fruit protein pKIWI502 [Oryza sativa Japonica Group]		Chr12	Nanopore	exon	5581225	5581574	gene_id "lncONT.3211"; transcript_id "lncONT.3211.1";
ONT.56.3	Chr1:1168754-1171123	LOC_Os01g03060	20.5264	12.703	12.9591	23.8837	20.1789	24.2159	11.0634	10.005	12.3264	hypothetical protein OsI_00176 [Oryza sativa Indica Group]		Chr12	Nanopore	transcript	5580401	5581576	gene_id "lncONT.3211"; transcript_id "lncONT.3211.2"; xloc "XLOC_003382"; class_code "u";
LOC_Os01g03060.1	Chr1:1168647-1171126	LOC_Os01g03060	13.2429	14.3599	19.4387	22.7464	21.815	37.4769	13.1707	17.7866	20.9013	PREDICTED: sarcoplasmic reticulum histidine-rich calcium-binding protein [Oryza sativa Japonica Group]		Chr12	Nanopore	exon	5580401	5580562	gene_id "lncONT.3211"; transcript_id "lncONT.3211.2";
LOC_Os01g03060.2	Chr1:1168647-1171128	LOC_Os01g03060	7.94571	10.4938	5.8316	15.3538	11.9983	25.9456	8.42923	10.5608	9.64676	PREDICTED: sarcoplasmic reticulum histidine-rich calcium-binding protein [Oryza sativa Japonica Group]		Chr12	Nanopore	exon	5581231	5581576	gene_id "lncONT.3211"; transcript_id "lncONT.3211.2";
LOC_Os01g03060.3	Chr1:1168647-1171130	LOC_Os01g03060	7.94571	6.62766	2.59182	8.52989	7.63525	9.22509	4.21461	5.55833	5.89524	PREDICTED: sarcoplasmic reticulum histidine-rich calcium-binding protein [Oryza sativa Japonica Group]		Chr12	Nanopore	transcript	5580467	5581571	gene_id "lncONT.3211"; transcript_id "lncONT.3211.3"; xloc "XLOC_003382"; class_code "u";
ONT.58.1	Chr1:1174953-1179342	LOC_Os01g03070	47.0121	32.586	43.413	27.8643	20.1789	13.8376	12.117	13.34	15.0061	Os01g0120800, partial [Oryza sativa Japonica Group]		Chr12	Nanopore	exon	5580467	5580681	gene_id "lncONT.3211"; transcript_id "lncONT.3211.3";
LOC_Os01g03070.1	Chr1:1171809-1179372	LOC_Os01g03070	94.0243	87.8165	93.9535	62.5525	33.2679	38.0535	31.6096	35.5733	44.4823	PREDICTED: eukaryotic translation initiation factor 3 subunit A [Oryza sativa Japonica Group]		Chr12	Nanopore	exon	5581218	5581571	gene_id "lncONT.3211"; transcript_id "lncONT.3211.3";
LOC_Os01g03070.2	Chr1:1171809-1179359	LOC_Os01g03070	58.2686	45.289	44.7089	25.5897	11.9983	19.6033	17.3853	20.5658	25.7247	PREDICTED: eukaryotic translation initiation factor 3 subunit A [Oryza sativa Japonica Group]		Chr12	Nanopore	transcript	10644739	10645251	gene_id "lncONT.3279"; transcript_id "lncONT.3279.2"; gene_name "LOC_Os12g18400"; xloc "XLOC_003420"; cmp_ref "LOC_Os12g18400.1"; class_code "i";
LOC_Os01g03080.1	Chr1:1181158-1182158	LOC_Os01g03080	0	0	0	0	0	0	0	0.555833	0	PREDICTED: uncharacterized protein LOC9268597 [Oryza sativa Japonica Group]		Chr12	Nanopore	exon	10644739	10645043	gene_id "lncONT.3279"; transcript_id "lncONT.3279.2";
LOC_Os01g03090.1	Chr1:1183394-1186707	LOC_Os01g03090	33.7693	30.9291	34.3416	48.336	20.1789	10.9548	34.7706	35.0175	41.8026	PREDICTED: protein-lysine N-methyltransferase mettl10 [Oryza sativa Japonica Group]		Chr12	Nanopore	exon	10645151	10645251	gene_id "lncONT.3279"; transcript_id "lncONT.3279.2";
LOC_Os01g03090.2	Chr1:1183884-1186707	LOC_Os01g03090	11.9186	6.07535	7.12751	14.2165	7.63525	12.6845	6.32192	16.1191	11.7905	Os01g0121100, partial [Oryza sativa Japonica Group]		Chr12	Nanopore	transcript	17507903	17509515	gene_id "lncONT.3350"; transcript_id "lncONT.3350.1"; xloc "XLOC_003115"; class_code "u";
LOC_Os01g03100.1	Chr1:1186260-1191013	LOC_Os01g03100	4.635	4.97074	5.8316	16.4911	8.18063	11.5314	1.58048	2.22333	4.28745	PREDICTED: uncharacterized protein LOC4326041 isoform X1 [Oryza sativa Japonica Group]		Chr12	Nanopore	exon	17507903	17508313	gene_id "lncONT.3350"; transcript_id "lncONT.3350.1";
LOC_Os01g03100.2	Chr1:1186260-1191013	LOC_Os01g03100	3.97286	7.73227	9.07138	19.3344	15.2705	12.6845	3.16096	2.77916	4.28745	PREDICTED: uncharacterized protein LOC4326041 isoform X3 [Oryza sativa Japonica Group]		Chr12	Nanopore	exon	17509216	17509515	gene_id "lncONT.3350"; transcript_id "lncONT.3350.1";
LOC_Os01g03110.1	Chr1:1198687-1203506	LOC_Os01g03110	21.1886	39.2137	42.1171	43.2181	10.9075	18.4502	16.3316	15.0075	13.3983	PREDICTED: uncharacterized protein LOC4326042 [Oryza sativa Japonica Group]		Chr12	Nanopore	transcript	20844082	20846708	gene_id "lncONT.3420"; transcript_id "lncONT.3420.2"; xloc "XLOC_003484"; class_code "u";
ONT.61.1	Chr1:1217319-1218122	LOC_Os01g03130	41.0529	35.3475	21.3825	0.568659	0.545375	1.15314	8.95606	3.335	11.2546	PREDICTED: uncharacterized protein LOC4326043 [Oryza sativa Japonica Group]		Chr12	Nanopore	exon	20844082	20844365	gene_id "lncONT.3420"; transcript_id "lncONT.3420.2";
ONT.61.2	Chr1:1217321-1218122	LOC_Os01g03130	17.8779	16.0168	15.5509	0	0	0	6.84875	5.55833	3.21559	Os01g0121500, partial [Oryza sativa Japonica Group]		Chr12	Nanopore	exon	20846601	20846708	gene_id "lncONT.3420"; transcript_id "lncONT.3420.2";
LOC_Os01g03130.1	Chr1:1217006-1218122	LOC_Os01g03130	79.4571	60.2012	53.7803	0.568659	1.63613	0.576568	22.1267	16.1191	21.4372	PREDICTED: uncharacterized protein LOC4326043 [Oryza sativa Japonica Group]		Chr2	Nanopore	transcript	2522039	2522498	gene_id "lncONT.3813"; transcript_id "lncONT.3813.1"; gene_name "LOC_Os02g05250"; xloc "XLOC_003692"; cmp_ref "LOC_Os02g05250.1"; class_code "x";
ONT.62.1	Chr1:1223130-1223887	LOC_Os01g03144	0	20.9876	19.4387	1.13732	0	0	7.9024	1.6675	11.2546	unknown protein [Oryza sativa Japonica Group]		Chr2	Nanopore	exon	2522039	2522162	gene_id "lncONT.3813"; transcript_id "lncONT.3813.1";
LOC_Os01g03144.1	Chr1:1222905-1230507	LOC_Os01g03144	4.635	40.3183	47.3007	4.54927	2.1815	2.88284	14.7512	2.77916	15.542	PREDICTED: ABC transporter G family member 7 [Oryza sativa Japonica Group]		Chr2	Nanopore	exon	2522261	2522498	gene_id "lncONT.3813"; transcript_id "lncONT.3813.1";
LOC_Os01g03160.1	Chr1:1232473-1236832	LOC_Os01g03160	6.62143	12.1507	10.3673	11.9418	2.1815	4.03598	7.37558	2.22333	5.89524	PREDICTED: beta-glucuronosyltransferase GlcAT14A [Oryza sativa Japonica Group]		Chr2	Nanopore	transcript	2850257	2851234	gene_id "lncONT.3827"; transcript_id "lncONT.3827.1"; xloc "XLOC_004423"; class_code "u";
LOC_Os01g03160.2	Chr1:1232473-1236942	LOC_Os01g03160	0	1.65691	0.647955	1.13732	0	0	1.05365	0.555833	0.535931	PREDICTED: beta-glucuronosyltransferase GlcAT14A [Oryza sativa Japonica Group]		Chr2	Nanopore	exon	2850257	2850612	gene_id "lncONT.3827"; transcript_id "lncONT.3827.1";
LOC_Os01g03170.1	Chr1:1238623-1242351	LOC_Os01g03170	1.32429	1.10461	0	0.568659	0	1.15314	6.84875	3.335	2.14372	hypothetical protein [Oryza sativa Japonica Group]		Chr2	Nanopore	exon	2851092	2851234	gene_id "lncONT.3827"; transcript_id "lncONT.3827.1";
LOC_Os01g03180.1	Chr1:1249881-1251448	LOC_Os01g03180	1.32429	1.65691	1.29591	1.70598	1.09075	2.88284	1.58048	3.335	3.75152	PREDICTED: putative E3 ubiquitin-protein ligase SINA-like 6 [Oryza sativa Japonica Group]		Chr2	Nanopore	transcript	3123904	3130372	gene_id "lncONT.3838"; transcript_id "lncONT.3838.1"; gene_name "LOC_Os02g06250"; xloc "XLOC_003706"; cmp_ref "LOC_Os02g06250.1"; class_code "x";
LOC_Os01g03190.1	Chr1:1254028-1255635	LOC_Os01g03190	0	1.65691	0.647955	0.568659	0	0.576568	0.526827	0.555833	0	PREDICTED: E3 ubiquitin-protein ligase SINA-like 10 [Oryza sativa Japonica Group]		Chr2	Nanopore	exon	3123904	3124060	gene_id "lncONT.3838"; transcript_id "lncONT.3838.1";
LOC_Os01g03200.1	Chr1:1260851-1262083	LOC_Os01g03200	0	0	0	0	0	0	0	0	0	Hypothetical protein with similarity to putative retroelement [Oryza sativa Japonica Group]		Chr2	Nanopore	exon	3129919	3130372	gene_id "lncONT.3838"; transcript_id "lncONT.3838.1";
LOC_Os01g03210.1	Chr1:1264356-1265273	LOC_Os01g03210	0	0	0	0	0	0	0	0	0	PREDICTED: putative E3 ubiquitin-protein ligase SINA-like 9 [Oryza sativa Japonica Group]		Chr2	Nanopore	transcript	3132464	3136051	gene_id "lncONT.3839"; transcript_id "lncONT.3839.1"; gene_name "LOC_Os02g06270"; xloc "XLOC_003707"; cmp_ref "LOC_Os02g06270.1"; class_code "x";
LOC_Os01g03220.1	Chr1:1301527-1302921	LOC_Os01g03220	0	0	0	0	0	0	0	0	0	hypothetical protein [Oryza sativa Japonica Group]		Chr2	Nanopore	exon	3132464	3132625	gene_id "lncONT.3839"; transcript_id "lncONT.3839.1";
LOC_Os01g03230.1	Chr1:1309843-1311568	LOC_Os01g03230	0	0	0	2.27464	0	0	0	0	0	Os01g0123000 [Oryza sativa Japonica Group]		Chr2	Nanopore	exon	3135707	3136051	gene_id "lncONT.3839"; transcript_id "lncONT.3839.1";
LOC_Os01g03240.1	Chr1:1313236-1314274	LOC_Os01g03240	0	0	0	0	0	0	0	0	0.535931	hypothetical protein [Oryza sativa Japonica Group]		Chr2	Nanopore	transcript	5834031	5834373	gene_id "lncONT.3984"; transcript_id "lncONT.3984.1"; gene_name "LOC_Os02g10970"; xloc "XLOC_003778"; cmp_ref "LOC_Os02g10970.1"; class_code "o";
LOC_Os01g03250.1	Chr1:1315268-1315477	LOC_Os01g03250	0	0	0	0	0	0	0	0	0	PREDICTED: uncharacterized protein LOC107280785 [Oryza sativa Japonica Group]		Chr2	Nanopore	exon	5834031	5834091	gene_id "lncONT.3984"; transcript_id "lncONT.3984.1";
LOC_Os01g03260.1	Chr1:1315823-1319863	LOC_Os01g03260	0	0	0	0	0	0	0	0	0	PREDICTED: uncharacterized protein LOC107275721 [Oryza sativa Japonica Group]		Chr2	Nanopore	exon	5834136	5834373	gene_id "lncONT.3984"; transcript_id "lncONT.3984.1";
ONT.63.1	Chr1:1327740-1329457	LOC_Os01g03270	1.98643	2.20922	1.94387	13.6478	17.9974	17.297	0.526827	2.22333	0.535931	hypothetical protein [Oryza sativa Japonica Group]		Chr2	Nanopore	transcript	5910510	5911997	gene_id "lncONT.3986"; transcript_id "lncONT.3986.1"; xloc "XLOC_003779"; class_code "u";
LOC_Os01g03270.1	Chr1:1328172-1329169	LOC_Os01g03270	0	0	0	0	0	0	0	0	0	hypothetical protein [Oryza sativa Japonica Group]		Chr2	Nanopore	exon	5910510	5910640	gene_id "lncONT.3986"; transcript_id "lncONT.3986.1";
LOC_Os01g03280.1	Chr1:1330804-1332398	LOC_Os01g03280	0	0	0	0	0	0	0	0	0	hypothetical protein [Oryza sativa Japonica Group]		Chr2	Nanopore	exon	5911749	5911997	gene_id "lncONT.3986"; transcript_id "lncONT.3986.1";
LOC_Os01g03290.1	Chr1:1333752-1334739	LOC_Os01g03290	0	0	0	0	0	0.576568	0	0	0	PREDICTED: E3 ubiquitin-protein ligase SINA-like 10 [Oryza sativa Japonica Group]		Chr2	Nanopore	transcript	7236924	7238205	gene_id "lncONT.4028"; transcript_id "lncONT.4028.2"; xloc "XLOC_004521"; class_code "u";
LOC_Os01g03300.1	Chr1:1335864-1337407	LOC_Os01g03300	0	0	0	0	0	0	0	0	0	PREDICTED: E3 ubiquitin-protein ligase SINA-like 11 [Oryza sativa Japonica Group]		Chr2	Nanopore	exon	7236924	7237208	gene_id "lncONT.4028"; transcript_id "lncONT.4028.2";
LOC_Os01g03310.1	Chr1:1338229-1339139	LOC_Os01g03310	103.294	120.402	96.5454	1.13732	1.63613	1.7297	56.8973	42.2433	65.9195	PREDICTED: Bowman-Birk type bran trypsin inhibitor [Oryza sativa Japonica Group]		Chr2	Nanopore	exon	7237947	7238205	gene_id "lncONT.4028"; transcript_id "lncONT.4028.2";
LOC_Os01g03320.1	Chr1:1341319-1342277	LOC_Os01g03320	2.64857	2.20922	3.23978	0.568659	0	1.15314	0.526827	0.555833	0.535931	PREDICTED: Bowman-Birk type bran trypsin inhibitor [Oryza sativa Japonica Group]		Chr2	Nanopore	transcript	7446661	7452715	gene_id "lncONT.4035"; transcript_id "lncONT.4035.1"; gene_name "LOC_Os02g13790"; xloc "XLOC_003803"; cmp_ref "LOC_Os02g13790.1"; class_code "o";
ONT.65.1	Chr1:1345038-1346047	LOC_Os01g03330	1.32429	0.552305	0	0	0	0	0	0	1.07186	PREDICTED: Bowman-Birk type bran trypsin inhibitor-like [Oryza sativa Japonica Group]		Chr2	Nanopore	exon	7446661	7446843	gene_id "lncONT.4035"; transcript_id "lncONT.4035.1";
LOC_Os01g03330.1	Chr1:1344557-1346419	LOC_Os01g03330	13.905	23.1968	12.9591	2.27464	0.545375	2.88284	12.6438	12.7841	10.1827	PREDICTED: Bowman-Birk type bran trypsin inhibitor-like [Oryza sativa Japonica Group]		Chr2	Nanopore	exon	7446948	7447019	gene_id "lncONT.4035"; transcript_id "lncONT.4035.1";
ONT.66.2	Chr1:1347804-1348723	LOC_Os01g03340	1.98643	1.65691	1.94387	0.568659	0.545375	0.576568	1.58048	0.555833	1.07186	PREDICTED: Bowman-Birk type bran trypsin inhibitor [Oryza sativa Japonica Group]		Chr2	Nanopore	exon	7452175	7452715	gene_id "lncONT.4035"; transcript_id "lncONT.4035.1";
LOC_Os01g03340.1	Chr1:1347567-1348786	LOC_Os01g03340	102.632	128.687	117.928	6.82391	20.1789	22.4862	77.4435	65.0324	91.1083	PREDICTED: Bowman-Birk type bran trypsin inhibitor [Oryza sativa Japonica Group]		Chr2	Nanopore	transcript	9641620	9642458	gene_id "lncONT.4092"; transcript_id "lncONT.4092.7"; gene_name "LOC_Os02g16909"; xloc "XLOC_003831"; cmp_ref "LOC_Os02g16909.2"; class_code "o";
LOC_Os01g03350.1	Chr1:1350820-1351107	LOC_Os01g03350	0	0	0	0	0	0	0	0	0	hypothetical protein OsI_00198 [Oryza sativa Indica Group]		Chr2	Nanopore	exon	9641620	9641760	gene_id "lncONT.4092"; transcript_id "lncONT.4092.7";
LOC_Os01g03360.1	Chr1:1353629-1354802	LOC_Os01g03360	34.4314	41.9752	54.4283	3.98062	4.363	7.49539	108.526	90.0449	100.755	PREDICTED: Bowman-Birk type bran trypsin inhibitor [Oryza sativa Japonica Group]		Chr2	Nanopore	exon	9642202	9642458	gene_id "lncONT.4092"; transcript_id "lncONT.4092.7";
LOC_Os01g03370.1	Chr1:1356601-1361257	LOC_Os01g03370	0	0	0	0	0	0	0	0	0	putative light repressible receptor protein kinase [Oryza sativa Japonica Group]		Chr2	Nanopore	transcript	11895050	11906084	gene_id "lncONT.4140"; transcript_id "lncONT.4140.1"; gene_name "LOC_Os02g20210"; xloc "XLOC_003851"; cmp_ref "LOC_Os02g20210.1"; class_code "x";
LOC_Os01g03380.1	Chr1:1363516-1364303	LOC_Os01g03380	0	0	0	0	0	0	0	0	0	putative Bowman Birk trypsin inhibitor [Oryza sativa Indica Group]		Chr2	Nanopore	exon	11895050	11895112	gene_id "lncONT.4140"; transcript_id "lncONT.4140.1";
LOC_Os01g03390.1	Chr1:1365508-1366503	LOC_Os01g03390	862.11	800.29	621.389	0	0	1.15314	151.726	112.278	127.552	putative Bowman Birk trypsin inhibitor [Oryza sativa Indica Group]		Chr2	Nanopore	exon	11905874	11906084	gene_id "lncONT.4140"; transcript_id "lncONT.4140.1";
LOC_Os01g03400.1	Chr1:1368891-1369792	LOC_Os01g03400	0	0	0	0	0	0	0	0	0	hypothetical protein [Oryza sativa Japonica Group]		Chr2	Nanopore	transcript	12186290	12187026	gene_id "lncONT.4147"; transcript_id "lncONT.4147.4"; xloc "XLOC_003856"; class_code "u";
LOC_Os01g03410.1	Chr1:1372963-1374138	LOC_Os01g03410	0	0	0	0	0	0	0	0	0	P0044F08.7 [Oryza sativa Japonica Group]		Chr2	Nanopore	exon	12186290	12186408	gene_id "lncONT.4147"; transcript_id "lncONT.4147.4";
LOC_Os01g03420.1	Chr1:1375169-1377242	LOC_Os01g03420	0	0	0	0	0	0	1.58048	0.555833	0.535931	PREDICTED: E3 ubiquitin-protein ligase SINA-like 2 [Oryza sativa Japonica Group]		Chr2	Nanopore	exon	12186728	12187026	gene_id "lncONT.4147"; transcript_id "lncONT.4147.4";
LOC_Os01g03429.1	Chr1:1379691-1382143	LOC_Os01g03429	0	0	0	0	0	0	0	0	0	PREDICTED: E3 ubiquitin-protein ligase SINA-like 11 [Oryza sativa Japonica Group]		Chr2	Nanopore	transcript	16132296	16135412	gene_id "lncONT.4233"; transcript_id "lncONT.4233.1"; gene_name "LOC_Os02g27370"; xloc "XLOC_004624"; cmp_ref "LOC_Os02g27370.1"; class_code "x";
LOC_Os01g03440.1	Chr1:1383646-1385084	LOC_Os01g03440	0	0	0	0	0	0	0	0	0	transposon protein, putative, Mutator sub-class [Oryza sativa Japonica Group]		Chr2	Nanopore	exon	16132296	16132566	gene_id "lncONT.4233"; transcript_id "lncONT.4233.1";
LOC_Os01g03452.1	Chr1:1386408-1394476	LOC_Os01g03452	0	0	0	0	0	0	0	0	0	H0323C08.14 [Oryza sativa]		Chr2	Nanopore	exon	16133786	16133851	gene_id "lncONT.4233"; transcript_id "lncONT.4233.1";
LOC_Os01g03464.1	Chr1:1395980-1396769	LOC_Os01g03464	0	0	0	0	0	0	0	0	0	hypothetical protein [Oryza sativa Japonica Group]		Chr2	Nanopore	exon	16134978	16135077	gene_id "lncONT.4233"; transcript_id "lncONT.4233.1";
LOC_Os01g03480.1	Chr1:1401504-1403598	LOC_Os01g03480	0.662143	0	0	0	0	0	0	0	0	hypothetical protein OsI_00208 [Oryza sativa Indica Group]		Chr2	Nanopore	exon	16135168	16135412	gene_id "lncONT.4233"; transcript_id "lncONT.4233.1";
ONT.69.1	Chr1:1404760-1407075	LOC_Os01g03490	0	1.10461	1.94387	3.41196	8.726	5.18911	0.526827	0.555833	0	hypothetical protein OsJ_00208 [Oryza sativa Japonica Group]		Chr2	Nanopore	transcript	20631260	20633943	gene_id "lncONT.4345"; transcript_id "lncONT.4345.1"; xloc "XLOC_004681"; class_code "u";
LOC_Os01g03490.1	Chr1:1404155-1407187	LOC_Os01g03490	3.31071	7.17996	4.53569	38.1002	35.9948	40.9363	2.10731	3.335	3.75152	hypothetical protein OsJ_00208 [Oryza sativa Japonica Group]		Chr2	Nanopore	exon	20631260	20631516	gene_id "lncONT.4345"; transcript_id "lncONT.4345.1";
LOC_Os01g03500.1	Chr1:1410987-1413093	LOC_Os01g03500	11.9186	9.94149	7.12751	9.66721	7.63525	8.64852	6.84875	6.66999	3.75152	PREDICTED: uncharacterized protein LOC4326006 [Oryza sativa Japonica Group]		Chr2	Nanopore	exon	20632455	20632564	gene_id "lncONT.4345"; transcript_id "lncONT.4345.1";
LOC_Os01g03510.1	Chr1:1413839-1419043	LOC_Os01g03510	44.3636	39.2137	36.2855	37.5315	27.8141	38.6301	132.234	170.085	128.623	PREDICTED: 66 kDa stress protein [Oryza sativa Japonica Group]		Chr2	Nanopore	exon	20633002	20633096	gene_id "lncONT.4345"; transcript_id "lncONT.4345.1";
ONT.72.1	Chr1:1425805-1427674	LOC_Os01g03520	1.32429	0	2.59182	3.41196	0.545375	0.576568	1.05365	2.22333	2.14372	PREDICTED: probable ubiquitin-conjugating enzyme E2 23 isoform X1 [Oryza sativa Japonica Group]		Chr2	Nanopore	exon	20633794	20633943	gene_id "lncONT.4345"; transcript_id "lncONT.4345.1";
LOC_Os01g03520.1	Chr1:1421693-1428049	LOC_Os01g03520	24.4993	24.8537	29.158	23.315	11.9983	9.22509	14.7512	30.5708	20.3654	PREDICTED: probable ubiquitin-conjugating enzyme E2 23 isoform X4 [Oryza sativa Japonica Group]		Chr2	Nanopore	transcript	20631266	20633941	gene_id "lncONT.4345"; transcript_id "lncONT.4345.2"; xloc "XLOC_004681"; class_code "u";
LOC_Os01g03530.1	Chr1:1433755-1436811	LOC_Os01g03530	0	0.552305	0	0.568659	0	0	0	0	1.07186	PREDICTED: multicopper oxidase LPR1 [Oryza sativa Japonica Group]		Chr2	Nanopore	exon	20631266	20631674	gene_id "lncONT.4345"; transcript_id "lncONT.4345.2";
LOC_Os01g03530.2	Chr1:1433033-1436811	LOC_Os01g03530	0	0	0.647955	0	0	0.576568	0	0	0	PREDICTED: multicopper oxidase LPR1 [Oryza sativa Japonica Group]		Chr2	Nanopore	exon	20632455	20632564	gene_id "lncONT.4345"; transcript_id "lncONT.4345.2";
LOC_Os01g03549.1	Chr1:1437163-1445689	LOC_Os01g03549	1.32429	1.10461	1.29591	0.568659	0.545375	0.576568	0.526827	0	0	PREDICTED: multicopper oxidase LPR1 isoform X1 [Oryza sativa Japonica Group]		Chr2	Nanopore	exon	20633002	20633096	gene_id "lncONT.4345"; transcript_id "lncONT.4345.2";
ONT.73.1	Chr1:1446854-1450343	LOC_Os01g03570	6.62143	4.97074	3.88773	8.52989	3.81763	5.76568	3.16096	1.6675	2.67965	PREDICTED: protein INVOLVED IN DE NOVO 2 [Oryza sativa Japonica Group]		Chr2	Nanopore	exon	20633794	20633941	gene_id "lncONT.4345"; transcript_id "lncONT.4345.2";
LOC_Os01g03570.1	Chr1:1446849-1450473	LOC_Os01g03570	48.9986	40.8706	33.6937	41.5121	25.0873	29.405	18.4389	20.01	17.6857	PREDICTED: protein INVOLVED IN DE NOVO 2 [Oryza sativa Japonica Group]		Chr2	Nanopore	transcript	20819098	20820547	gene_id "lncONT.4356"; transcript_id "lncONT.4356.1"; xloc "XLOC_003956"; class_code "u";
LOC_Os01g03580.1	Chr1:1451477-1454682	LOC_Os01g03580	0	0	0	0	0	0	0	0	0	putative transposase family tnp2 [Oryza sativa Japonica Group]		Chr2	Nanopore	exon	20819098	20819219	gene_id "lncONT.4356"; transcript_id "lncONT.4356.1";
LOC_Os01g03590.1	Chr1:1457947-1459982	LOC_Os01g03590	0	0	0	0	0	0	0	0	0	putative polyprotein [Oryza sativa Japonica Group]		Chr2	Nanopore	exon	20820222	20820547	gene_id "lncONT.4356"; transcript_id "lncONT.4356.1";
LOC_Os01g03600.1	Chr1:1467735-1471802	LOC_Os01g03600	0	0	0	0	0	0	0	0	0	OSJNBa0089N06.1 [Oryza sativa Japonica Group]		Chr2	Nanopore	transcript	20877037	20878107	gene_id "lncONT.4359"; transcript_id "lncONT.4359.1"; gene_name "LOC_Os02g34830"; xloc "XLOC_004690"; cmp_ref "LOC_Os02g34830.1"; class_code "x";
LOC_Os01g03610.1	Chr1:1474387-1477867	LOC_Os01g03610	0	0	0	0	0	0	0	0	0	OSIGBa0147J19.11 [Oryza sativa]		Chr2	Nanopore	exon	20877037	20877287	gene_id "lncONT.4359"; transcript_id "lncONT.4359.1";
LOC_Os01g03620.1	Chr1:1486400-1488897	LOC_Os01g03620	0	0	0.647955	0	0	0	0	0	0	PREDICTED: multicopper oxidase LPR1 isoform X1 [Oryza sativa Japonica Group]		Chr2	Nanopore	exon	20877833	20878107	gene_id "lncONT.4359"; transcript_id "lncONT.4359.1";
LOC_Os01g03630.1	Chr1:1490473-1492684	LOC_Os01g03630	0	0	0	0	0	0	0.526827	0	0	RecName: Full=Multicopper oxidase LPR1 homolog 3; Flags: Precursor		Chr2	Nanopore	transcript	22550337	22553602	gene_id "lncONT.4426"; transcript_id "lncONT.4426.1"; gene_name "LOC_Os02g37300"; xloc "XLOC_004733"; cmp_ref "LOC_Os02g37300.1"; class_code "o";
LOC_Os01g03640.1	Chr1:1497240-1500609	LOC_Os01g03640	0	0	0	0	0	1.15314	23.1804	28.9033	25.7247	PREDICTED: multicopper oxidase LPR1 [Oryza sativa Japonica Group]		Chr2	Nanopore	exon	22550337	22550362	gene_id "lncONT.4426"; transcript_id "lncONT.4426.1";
LOC_Os01g03650.1	Chr1:1503993-1508057	LOC_Os01g03650	7.94571	19.883	28.51	9.09855	1.63613	5.18911	6.84875	5.00249	9.64676	PREDICTED: protein ABCI7, chloroplastic [Oryza sativa Japonica Group]		Chr2	Nanopore	exon	22553356	22553602	gene_id "lncONT.4426"; transcript_id "lncONT.4426.1";
ONT.77.1	Chr1:1512277-1512783	LOC_Os01g03660	11.2564	9.38918	7.12751	15.9225	15.2705	21.9096	3.68779	2.22333	4.82338	Os01g0127450 [Oryza sativa Japonica Group]		Chr2	Nanopore	transcript	24554082	24554696	gene_id "lncONT.4507"; transcript_id "lncONT.4507.1"; xloc "XLOC_004021"; class_code "u";
LOC_Os01g03660.2	Chr1:1508235-1512752	LOC_Os01g03660	5.29714	5.52305	3.23978	8.52989	7.63525	6.91882	3.16096	1.11167	2.67965	PREDICTED: uncharacterized lipoprotein syc1174_c [Oryza sativa Japonica Group]		Chr2	Nanopore	exon	24554082	24554160	gene_id "lncONT.4507"; transcript_id "lncONT.4507.1";
LOC_Os01g03660.3	Chr1:1508235-1510980	LOC_Os01g03660	11.9186	9.94149	10.3673	13.6478	4.363	1.7297	7.37558	2.77916	3.75152	PREDICTED: uncharacterized lipoprotein syc1174_c [Oryza sativa Japonica Group]		Chr2	Nanopore	exon	24554240	24554696	gene_id "lncONT.4507"; transcript_id "lncONT.4507.1";
LOC_Os01g03670.1	Chr1:1513136-1514467	LOC_Os01g03670	0.662143	0.552305	1.29591	2.27464	0	0	11.5902	8.89332	9.11083	PREDICTED: tetraketide alpha-pyrone reductase 2 [Oryza sativa Japonica Group]		Chr2	Nanopore	transcript	26566316	26571665	gene_id "lncONT.4601"; transcript_id "lncONT.4601.1"; gene_name "LOC_Os02g43990"; xloc "XLOC_004812"; cmp_ref "LOC_Os02g43990.1"; class_code "x";
ONT.78.4	Chr1:1515837-1516443	LOC_Os01g03680	0	0	0	0	0.545375	1.15314	0	0	0	PREDICTED: Bowman-Birk type bran trypsin inhibitor [Oryza sativa Japonica Group]		Chr2	Nanopore	exon	26566316	26566660	gene_id "lncONT.4601"; transcript_id "lncONT.4601.1";
ONT.78.3	Chr1:1515837-1516604	LOC_Os01g03680	0	0	0	8.52989	6.5445	12.6845	0	0	0	PREDICTED: Bowman-Birk type bran trypsin inhibitor [Oryza sativa Japonica Group]		Chr2	Nanopore	exon	26571411	26571665	gene_id "lncONT.4601"; transcript_id "lncONT.4601.1";
ONT.78.2	Chr1:1515837-1516720	LOC_Os01g03680	0	0	0	5.11793	5.99913	10.3782	0	0	0	PREDICTED: Bowman-Birk type bran trypsin inhibitor [Oryza sativa Japonica Group]		Chr2	Nanopore	transcript	32343190	32348841	gene_id "lncONT.4932"; transcript_id "lncONT.4932.1"; xloc "XLOC_004972"; class_code "u";
LOC_Os01g03680.1	Chr1:1515837-1516832	LOC_Os01g03680	0.662143	1.65691	1.94387	233.719	297.775	340.752	1.05365	1.11167	4.28745	PREDICTED: Bowman-Birk type bran trypsin inhibitor [Oryza sativa Japonica Group]		Chr2	Nanopore	exon	32343190	32343616	gene_id "lncONT.4932"; transcript_id "lncONT.4932.1";
ONT.79.1	Chr1:1518379-1521610	LOC_Os01g03690	4.635	9.94149	5.8316	1.70598	0	0	3.16096	2.22333	2.67965	PREDICTED: putative receptor-like protein kinase At4g00960 [Oryza sativa Japonica Group]		Chr2	Nanopore	exon	32347166	32347238	gene_id "lncONT.4932"; transcript_id "lncONT.4932.1";
LOC_Os01g03690.1	Chr1:1518245-1521644	LOC_Os01g03690	47.0121	53.5736	55.7242	2.27464	1.63613	2.88284	16.3316	18.8983	16.6139	PREDICTED: putative receptor-like protein kinase At4g00960 [Oryza sativa Japonica Group]		Chr2	Nanopore	exon	32348667	32348841	gene_id "lncONT.4932"; transcript_id "lncONT.4932.1";
LOC_Os01g03710.1	Chr1:1534135-1539627	LOC_Os01g03710	5.29714	9.94149	8.42342	5.68659	2.72688	4.61255	23.1804	15.0075	12.3264	PREDICTED: mannose-6-phosphate isomerase 1 isoform X1 [Oryza sativa Japonica Group]		Chr2	Nanopore	transcript	32343291	32348844	gene_id "lncONT.4932"; transcript_id "lncONT.4932.2"; xloc "XLOC_004972"; class_code "u";
LOC_Os01g03720.1	Chr1:1549229-1551011	LOC_Os01g03720	1.98643	2.20922	1.94387	1.70598	0.545375	1.15314	0.526827	0	0	PREDICTED: transcription factor MYB108 isoform X1 [Oryza sativa Japonica Group]		Chr2	Nanopore	exon	32343291	32343616	gene_id "lncONT.4932"; transcript_id "lncONT.4932.2";
LOC_Os01g03740.1	Chr1:1562612-1566554	LOC_Os01g03740	9.27	8.83688	8.42342	9.66721	10.3621	11.5314	4.74144	4.44666	6.43117	PREDICTED: endonuclease 2 [Oryza sativa Japonica Group]		Chr2	Nanopore	exon	32347166	32347238	gene_id "lncONT.4932"; transcript_id "lncONT.4932.2";
LOC_Os01g03730.1	Chr1:1566138-1569472	LOC_Os01g03730	97.335	93.8918	74.5149	2.27464	1.63613	2.30627	24.234	17.7866	16.6139	PREDICTED: endonuclease 2 [Oryza sativa Japonica Group]		Chr2	Nanopore	exon	32348667	32348844	gene_id "lncONT.4932"; transcript_id "lncONT.4932.2";
LOC_Os01g03750.1	Chr1:1569585-1570939	LOC_Os01g03750	7.94571	9.38918	5.8316	5.11793	2.72688	1.7297	7.9024	6.11416	5.35931	PREDICTED: uncharacterized protein LOC4325995 [Oryza sativa Japonica Group]		Chr2	Nanopore	transcript	32994077	32996299	gene_id "lncONT.4964"; transcript_id "lncONT.4964.1"; gene_name "LOC_Os02g53890"; xloc "XLOC_004987"; cmp_ref "LOC_Os02g53890.1"; class_code "x";
ONT.82.1	Chr1:1571531-1576597	LOC_Os01g03760	1.98643	0.552305	3.88773	0	0	1.15314	0.526827	0.555833	1.07186	PREDICTED: transmembrane protein 214-B [Oryza sativa Japonica Group]		Chr2	Nanopore	exon	32994077	32994637	gene_id "lncONT.4964"; transcript_id "lncONT.4964.1";
LOC_Os01g03760.1	Chr1:1571420-1576753	LOC_Os01g03760	9.93214	13.8076	11.0152	14.7851	1.63613	5.76568	3.68779	5.00249	6.43117	PREDICTED: transmembrane protein 214-B [Oryza sativa Japonica Group]		Chr2	Nanopore	exon	32996186	32996299	gene_id "lncONT.4964"; transcript_id "lncONT.4964.1";
LOC_Os01g03760.2	Chr1:1571420-1576753	LOC_Os01g03760	4.635	10.4938	16.1989	9.66721	3.27225	7.49539	5.79509	6.66999	5.35931	PREDICTED: transmembrane protein 214-B [Oryza sativa Japonica Group]		Chr2	Nanopore	transcript	32994244	32996299	gene_id "lncONT.4964"; transcript_id "lncONT.4964.2"; gene_name "LOC_Os02g53890"; xloc "XLOC_004987"; cmp_ref "LOC_Os02g53890.1"; class_code "x";
LOC_Os01g03770.1	Chr1:1580843-1582345	LOC_Os01g03770	0	0	0	0	0	0	0	0	0	--		Chr2	Nanopore	exon	32994244	32994637	gene_id "lncONT.4964"; transcript_id "lncONT.4964.2";
LOC_Os01g03780.1	Chr1:1585991-1591955	LOC_Os01g03780	0	0	0	0	0	0	0	0	0	Putative retroelement [Oryza sativa Japonica Group]		Chr2	Nanopore	exon	32996186	32996299	gene_id "lncONT.4964"; transcript_id "lncONT.4964.2";
LOC_Os01g03790.1	Chr1:1592575-1592979	LOC_Os01g03790	0	0	0	0	0	0	0	0	0	hypothetical protein [Oryza sativa Japonica Group]		Chr2	Nanopore	transcript	32994345	32996295	gene_id "lncONT.4964"; transcript_id "lncONT.4964.3"; gene_name "LOC_Os02g53890"; xloc "XLOC_004987"; cmp_ref "LOC_Os02g53890.1"; class_code "x";
LOC_Os01g03800.1	Chr1:1593624-1596159	LOC_Os01g03800	0	0	0	0	0	0	0	0	0	transposon protein, putative, Mutator sub-class [Oryza sativa Japonica Group]		Chr2	Nanopore	exon	32994345	32994637	gene_id "lncONT.4964"; transcript_id "lncONT.4964.3";
LOC_Os01g03810.1	Chr1:1597486-1598510	LOC_Os01g03810	0.662143	0.552305	0	0.568659	2.1815	2.30627	1.05365	0	0.535931	unnamed protein product [Oryza sativa Japonica Group]		Chr2	Nanopore	exon	32996186	32996295	gene_id "lncONT.4964"; transcript_id "lncONT.4964.3";
LOC_Os01g03820.1	Chr1:1597486-1604610	LOC_Os01g03820	17.2157	8.83688	8.42342	5.68659	2.72688	6.34225	4.74144	7.22582	3.75152	PREDICTED: synaptotagmin-5 [Oryza sativa Japonica Group]		Chr2	Nanopore	transcript	33549962	33550717	gene_id "lncONT.4988"; transcript_id "lncONT.4988.1"; gene_name "LOC_Os02g54780"; xloc "XLOC_004268"; cmp_ref "LOC_Os02g54780.1"; class_code "o";
LOC_Os01g03830.1	Chr1:1608984-1617905	LOC_Os01g03830	0	0	0	0	0	0	0	0	0	putative gag-pol polyprotein [Oryza sativa Japonica Group]		Chr2	Nanopore	exon	33549962	33550421	gene_id "lncONT.4988"; transcript_id "lncONT.4988.1";
LOC_Os01g03840.1	Chr1:1625159-1626771	LOC_Os01g03840	0	0	0	2.27464	1.63613	2.30627	0	0	0	PREDICTED: zinc finger protein STAMENLESS 1 [Oryza sativa Japonica Group]		Chr2	Nanopore	exon	33550675	33550717	gene_id "lncONT.4988"; transcript_id "lncONT.4988.1";
LOC_Os01g03860.1	Chr1:1638107-1639036	LOC_Os01g03860	0	0	0	0	0	0	0	0	0	hypothetical protein [Oryza sativa Japonica Group]		Chr3	Nanopore	transcript	743975	749314	gene_id "lncONT.5195"; transcript_id "lncONT.5195.1"; gene_name "LOC_Os03g02230"; xloc "XLOC_005101"; cmp_ref "LOC_Os03g02230.1"; class_code "o";
LOC_Os01g03870.1	Chr1:1641234-1644237	LOC_Os01g03870	4.635	8.83688	9.71933	6.25525	1.09075	2.88284	6.84875	6.66999	5.35931	PREDICTED: uncharacterized protein LOC4325971 isoform X1 [Oryza sativa Japonica Group]		Chr3	Nanopore	exon	743975	744029	gene_id "lncONT.5195"; transcript_id "lncONT.5195.1";
LOC_Os01g03880.1	Chr1:1647158-1647415	LOC_Os01g03880	0	0	0	0	0	0	0	0	0	hypothetical protein [Oryza sativa Japonica Group]		Chr3	Nanopore	exon	744854	745057	gene_id "lncONT.5195"; transcript_id "lncONT.5195.1";
LOC_Os01g03890.1	Chr1:1657315-1658388	LOC_Os01g03890	0	0	0	0	0	0	0	0	0	PREDICTED: LOB domain-containing protein 40 [Oryza sativa Japonica Group]		Chr3	Nanopore	exon	745857	745956	gene_id "lncONT.5195"; transcript_id "lncONT.5195.1";
LOC_Os01g03900.1	Chr1:1670322-1670997	LOC_Os01g03900	0.662143	1.65691	3.23978	5.68659	0.545375	0	1.58048	1.11167	1.60779	PREDICTED: uncharacterized protein LOC4325973 [Oryza sativa Japonica Group]		Chr3	Nanopore	exon	746686	746843	gene_id "lncONT.5195"; transcript_id "lncONT.5195.1";
ONT.83.1	Chr1:1673608-1677099	LOC_Os01g03914	21.8507	17.1215	19.4387	3.98062	1.63613	2.88284	2.63413	6.66999	6.9671	PREDICTED: metal tolerance protein 7 isoform X1 [Oryza sativa Japonica Group]		Chr3	Nanopore	exon	747816	747948	gene_id "lncONT.5195"; transcript_id "lncONT.5195.1";
ONT.83.2	Chr1:1673632-1680392	LOC_Os01g03914	1.32429	1.65691	2.59182	0	0	0	1.05365	0.555833	0	PREDICTED: metal tolerance protein 7 isoform X2 [Oryza sativa Japonica Group]		Chr3	Nanopore	exon	749064	749314	gene_id "lncONT.5195"; transcript_id "lncONT.5195.1";
LOC_Os01g03914.1	Chr1:1673010-1677129	LOC_Os01g03914	46.35	23.7491	18.1428	5.11793	1.63613	4.03598	5.79509	6.66999	6.43117	PREDICTED: metal tolerance protein 7 isoform X1 [Oryza sativa Japonica Group]		Chr3	Nanopore	transcript	1004366	1007952	gene_id "lncONT.5214"; transcript_id "lncONT.5214.1"; gene_name "LOC_Os03g02690"; xloc "XLOC_006005"; cmp_ref "LOC_Os03g02690.1"; class_code "x";
LOC_Os01g03914.2	Chr1:1673010-1680632	LOC_Os01g03914	22.5129	17.1215	12.3112	0	0	0.576568	9.48288	6.66999	6.43117	PREDICTED: metal tolerance protein 7 isoform X2 [Oryza sativa Japonica Group]		Chr3	Nanopore	exon	1004366	1005120	gene_id "lncONT.5214"; transcript_id "lncONT.5214.1";
LOC_Os01g03914.3	Chr1:1673010-1677129	LOC_Os01g03914	33.7693	26.5106	27.2141	6.25525	6.5445	6.34225	8.42923	8.33749	6.9671	PREDICTED: metal tolerance protein 7 isoform X1 [Oryza sativa Japonica Group]		Chr3	Nanopore	exon	1007579	1007952	gene_id "lncONT.5214"; transcript_id "lncONT.5214.1";
LOC_Os01g03930.1	Chr1:1681410-1681813	LOC_Os01g03930	0	0	0	0	0	0	0	0	0	--		Chr3	Nanopore	transcript	2459716	2461326	gene_id "lncONT.5314"; transcript_id "lncONT.5314.2"; gene_name "LOC_Os03g05049"; xloc "XLOC_005167"; cmp_ref "LOC_Os03g05049.1"; class_code "o";
LOC_Os01g03940.1	Chr1:1684741-1685880	LOC_Os01g03940	0.662143	1.65691	0.647955	0	0	0	0	0	0	PREDICTED: CASP-like protein 4A2 [Oryza sativa Japonica Group]		Chr3	Nanopore	exon	2459716	2459814	gene_id "lncONT.5314"; transcript_id "lncONT.5314.2";
ONT.84.1	Chr1:1698421-1702802	LOC_Os01g03950	4.635	6.07535	6.47955	43.7868	19.6335	28.2518	7.37558	4.44666	4.82338	hypothetical protein OsI_00249 [Oryza sativa Indica Group]		Chr3	Nanopore	exon	2460078	2460216	gene_id "lncONT.5314"; transcript_id "lncONT.5314.2";
LOC_Os01g03950.1	Chr1:1698203-1703090	LOC_Os01g03950	7.94571	8.83688	7.12751	28.433	11.4529	30.5581	5.79509	6.66999	4.28745	putative alpha-glucosidase [Oryza sativa Japonica Group]		Chr3	Nanopore	exon	2461002	2461083	gene_id "lncONT.5314"; transcript_id "lncONT.5314.2";
LOC_Os01g03960.1	Chr1:1707539-1707939	LOC_Os01g03960	0	0	0	0	0	0	0	0	0	hypothetical protein [Oryza sativa Japonica Group]		Chr3	Nanopore	exon	2461167	2461326	gene_id "lncONT.5314"; transcript_id "lncONT.5314.2";
LOC_Os01g03970.1	Chr1:1710239-1710550	LOC_Os01g03970	0	0	0	0	0	0	0	0	0	hypothetical protein [Oryza sativa Japonica Group]		Chr3	Nanopore	transcript	2459717	2461328	gene_id "lncONT.5314"; transcript_id "lncONT.5314.3"; gene_name "LOC_Os03g05049"; xloc "XLOC_005167"; cmp_ref "LOC_Os03g05049.1"; class_code "o";
ONT.85.2	Chr1:1712137-1712947	LOC_Os01g03980	0	4.41844	11.0152	48.9047	5.99913	1.7297	3.16096	1.11167	1.60779	hypothetical protein OsI_00250 [Oryza sativa Indica Group]		Chr3	Nanopore	exon	2459717	2459814	gene_id "lncONT.5314"; transcript_id "lncONT.5314.3";
LOC_Os01g03980.1	Chr1:1711930-1712947	LOC_Os01g03980	1.32429	2.76152	1.94387	26.727	5.45375	7.49539	3.16096	3.89083	1.07186	PREDICTED: zinc finger protein ZIC 2 [Oryza sativa Japonica Group]		Chr3	Nanopore	exon	2460078	2460216	gene_id "lncONT.5314"; transcript_id "lncONT.5314.3";
LOC_Os01g03989.1	Chr1:1718965-1719370	LOC_Os01g03989	0	0	0	0	0	0	0	0	0	Os01g0131066 [Oryza sativa Japonica Group]		Chr3	Nanopore	exon	2460322	2460386	gene_id "lncONT.5314"; transcript_id "lncONT.5314.3";
LOC_Os01g04000.1	Chr1:1731553-1731945	LOC_Os01g04000	0	0	0	0	0	0	0	0	0	hypothetical protein [Oryza sativa Japonica Group]		Chr3	Nanopore	exon	2461002	2461083	gene_id "lncONT.5314"; transcript_id "lncONT.5314.3";
LOC_Os01g04005.1	Chr1:1733867-1738307	LOC_Os01g04005	0	0	0	0	0	0	0	0	0	Os01g0131250 [Oryza sativa Japonica Group]		Chr3	Nanopore	exon	2461167	2461328	gene_id "lncONT.5314"; transcript_id "lncONT.5314.3";
ONT.86.1	Chr1:1738866-1739755	LOC_Os01g04010	140.374	129.792	134.127	54.0226	59.9913	35.1707	106.946	71.7024	80.3896	hypothetical protein OsI_00252 [Oryza sativa Indica Group]		Chr3	Nanopore	transcript	6323079	6323945	gene_id "lncONT.5540"; transcript_id "lncONT.5540.1"; gene_name "LOC_Os03g12050"; xloc "XLOC_006157"; cmp_ref "LOC_Os03g12050.1"; class_code "o";
ONT.86.2	Chr1:1738868-1739649	LOC_Os01g04010	137.064	156.855	128.943	91.5542	106.894	61.1162	96.9361	88.9332	91.1083	hypothetical protein OsJ_00245 [Oryza sativa Japonica Group]		Chr3	Nanopore	exon	6323079	6323393	gene_id "lncONT.5540"; transcript_id "lncONT.5540.1";
LOC_Os01g04010.1	Chr1:1738965-1739492	LOC_Os01g04010	0	0	0	0	0	0	0	0	0	hypothetical protein OsI_00252 [Oryza sativa Indica Group]		Chr3	Nanopore	exon	6323500	6323945	gene_id "lncONT.5540"; transcript_id "lncONT.5540.1";
ONT.87.1	Chr1:1746415-1746988	LOC_Os01g04020	50.985	35.3475	44.061	14.7851	20.1789	17.297	24.7609	10.5608	28.4043	hypothetical protein OsI_00254 [Oryza sativa Indica Group]		Chr3	Nanopore	transcript	6456964	6457737	gene_id "lncONT.5547"; transcript_id "lncONT.5547.1"; gene_name "LOC_Os03g12280"; xloc "XLOC_005291"; cmp_ref "LOC_Os03g12280.1"; class_code "o";
ONT.87.3	Chr1:1746839-1748441	LOC_Os01g04020	34.4314	30.9291	38.8773	11.9418	16.9066	21.9096	17.9121	16.675	20.3654	hypothetical protein OsI_00255 [Oryza sativa Indica Group]		Chr3	Nanopore	exon	6456964	6457565	gene_id "lncONT.5547"; transcript_id "lncONT.5547.1";
LOC_Os01g04020.1	Chr1:1746416-1748549	LOC_Os01g04020	158.914	134.762	136.719	50.6107	59.9913	68.0351	47.9412	70.0349	62.168	PREDICTED: ethylene-responsive transcription factor ERF118 [Oryza sativa Japonica Group]		Chr3	Nanopore	exon	6457609	6457737	gene_id "lncONT.5547"; transcript_id "lncONT.5547.1";
LOC_Os01g04020.2	Chr1:1746418-1748549	LOC_Os01g04020	116.537	99.4149	106.265	47.1987	42.5393	63.4225	43.7266	52.8041	65.3836	PREDICTED: ethylene-responsive transcription factor ERF118 [Oryza sativa Japonica Group]		Chr3	Nanopore	transcript	6457252	6457728	gene_id "lncONT.5547"; transcript_id "lncONT.5547.3"; xloc "XLOC_005291"; class_code "u";
ONT.88.1	Chr1:1754333-1757579	LOC_Os01g04030	39.7286	33.6906	44.061	76.2004	69.2627	70.3413	17.9121	17.2308	12.8623	PREDICTED: probable signal peptidase complex subunit 3 [Oryza sativa Japonica Group]		Chr3	Nanopore	exon	6457252	6457594	gene_id "lncONT.5547"; transcript_id "lncONT.5547.3";
ONT.88.2	Chr1:1754378-1758186	LOC_Os01g04030	5.95929	3.86613	4.53569	7.39257	15.8159	9.80166	10.5365	2.77916	6.43117	PREDICTED: probable signal peptidase complex subunit 3 [Oryza sativa Japonica Group]		Chr3	Nanopore	exon	6457641	6457728	gene_id "lncONT.5547"; transcript_id "lncONT.5547.3";
ONT.88.4	Chr1:1754388-1757477	LOC_Os01g04030	0	0.552305	0.647955	0	0.545375	1.15314	0.526827	0	0	PREDICTED: probable signal peptidase complex subunit 3 [Oryza sativa Japonica Group]		Chr3	Nanopore	transcript	6457255	6457735	gene_id "lncONT.5547"; transcript_id "lncONT.5547.5"; xloc "XLOC_005291"; class_code "u";
ONT.88.5	Chr1:1757070-1757466	LOC_Os01g04030	0	0	0	0.568659	0	0	0	0	0	PREDICTED: probable signal peptidase complex subunit 3 [Oryza sativa Japonica Group]		Chr3	Nanopore	exon	6457255	6457579	gene_id "lncONT.5547"; transcript_id "lncONT.5547.5";
LOC_Os01g04030.1	Chr1:1754332-1757728	LOC_Os01g04030	17.8779	23.1968	26.5662	38.6688	38.1763	46.1255	8.95606	7.22582	19.2935	PREDICTED: probable signal peptidase complex subunit 3 [Oryza sativa Japonica Group]		Chr3	Nanopore	exon	6457626	6457735	gene_id "lncONT.5547"; transcript_id "lncONT.5547.5";
LOC_Os01g04040.1	Chr1:1757812-1758730	LOC_Os01g04040	3.31071	4.41844	3.88773	7.96123	5.99913	4.61255	2.10731	1.11167	3.75152	PREDICTED: Bowman-Birk type wound-induced proteinase inhibitor WIP1 [Oryza sativa Japonica Group]		Chr3	Nanopore	transcript	11275650	11276537	gene_id "lncONT.5841"; transcript_id "lncONT.5841.1"; xloc "XLOC_005452"; class_code "u";
ONT.89.3	Chr1:1760309-1761067	LOC_Os01g04050	3.97286	3.86613	0.647955	0	0	0	0.526827	1.6675	0.535931	PREDICTED: Bowman-Birk type wound-induced proteinase inhibitor WIP1 [Oryza sativa Japonica Group]		Chr3	Nanopore	exon	11275650	11275815	gene_id "lncONT.5841"; transcript_id "lncONT.5841.1";
LOC_Os01g04050.1	Chr1:1760140-1761135	LOC_Os01g04050	127.131	138.076	115.984	2.8433	1.63613	10.3782	56.3705	41.6874	74.4944	PREDICTED: Bowman-Birk type wound-induced proteinase inhibitor WIP1 [Oryza sativa Japonica Group]		Chr3	Nanopore	exon	11275944	11275998	gene_id "lncONT.5841"; transcript_id "lncONT.5841.1";
LOC_Os01g04070.1	Chr1:1765034-1768669	LOC_Os01g04070	0	0.552305	0	1.13732	0.545375	1.15314	0.526827	1.6675	0.535931	PREDICTED: receptor-like protein 12 [Oryza sativa Japonica Group]		Chr3	Nanopore	exon	11276113	11276537	gene_id "lncONT.5841"; transcript_id "lncONT.5841.1";
ONT.90.1	Chr1:1771509-1772412	LOC_Os01g04080	0.662143	7.73227	6.47955	0	0	0	0.526827	0.555833	1.60779	hypothetical protein OsI_00260 [Oryza sativa Indica Group]		Chr3	Nanopore	transcript	13565369	13566252	gene_id "lncONT.5938"; transcript_id "lncONT.5938.1"; gene_name "LOC_Os03g23900"; xloc "XLOC_006341"; cmp_ref "LOC_Os03g23900.1"; class_code "o";
LOC_Os01g04080.1	Chr1:1771369-1772410	LOC_Os01g04080	0	6.07535	7.77547	0.568659	0	0	0.526827	0	2.14372	PREDICTED: uncharacterized protein LOC4325796 [Oryza sativa Japonica Group]		Chr3	Nanopore	exon	13565369	13565676	gene_id "lncONT.5938"; transcript_id "lncONT.5938.1";
LOC_Os01g04090.1	Chr1:1775917-1778105	LOC_Os01g04090	0	0	0	0	0	0	2.10731	7.22582	2.67965	PREDICTED: uncharacterized protein LOC4325798 [Oryza sativa Japonica Group]		Chr3	Nanopore	exon	13566172	13566252	gene_id "lncONT.5938"; transcript_id "lncONT.5938.1";
LOC_Os01g04100.1	Chr1:1781075-1782386	LOC_Os01g04100	1.32429	0	1.94387	5.11793	1.63613	1.15314	1.05365	1.6675	1.60779	PREDICTED: uncharacterized protein LOC4325799 [Oryza sativa Japonica Group]		Chr3	Nanopore	transcript	18691801	18693697	gene_id "lncONT.6108"; transcript_id "lncONT.6108.1"; gene_name "LOC_Os03g32636"; xloc "XLOC_006427"; cmp_ref "LOC_Os03g32636.1"; class_code "x";
ONT.91.1	Chr1:1788065-1789647	LOC_Os01g04110	0.662143	1.10461	0	3.98062	0.545375	0	0	0	0	--		Chr3	Nanopore	exon	18691801	18692602	gene_id "lncONT.6108"; transcript_id "lncONT.6108.1";
LOC_Os01g04110.1	Chr1:1787870-1791498	LOC_Os01g04110	3.31071	9.94149	12.3112	22.7464	3.27225	4.03598	5.26827	4.44666	2.67965	PREDICTED: mediator of RNA polymerase II transcription subunit 22a [Oryza sativa Japonica Group]		Chr3	Nanopore	exon	18693542	18693697	gene_id "lncONT.6108"; transcript_id "lncONT.6108.1";
LOC_Os01g04120.1	Chr1:1801924-1806267	LOC_Os01g04120	1.98643	4.41844	7.77547	1.13732	0	0.576568	0.526827	0	0.535931	PREDICTED: POU domain, class 3, transcription factor 3 [Oryza sativa Japonica Group]		Chr3	Nanopore	transcript	18692173	18693700	gene_id "lncONT.6108"; transcript_id "lncONT.6108.2"; xloc "XLOC_006427"; class_code "u";
ONT.92.1	Chr1:1813039-1817585	LOC_Os01g04130	3.97286	25.406	20.0866	10.8045	0.545375	1.7297	4.21461	3.89083	8.5749	hypothetical protein OsI_00266 [Oryza sativa Indica Group]		Chr3	Nanopore	exon	18692173	18692602	gene_id "lncONT.6108"; transcript_id "lncONT.6108.2";
LOC_Os01g04130.1	Chr1:1815769-1817554	LOC_Os01g04130	0	0	0	0.568659	0	0	0	0	0	PREDICTED: chloroplastic group IIB intron splicing facilitator CRS2, chloroplastic [Oryza sativa Japonica Group]		Chr3	Nanopore	exon	18693542	18693700	gene_id "lncONT.6108"; transcript_id "lncONT.6108.2";
LOC_Os01g04140.1	Chr1:1819528-1822516	LOC_Os01g04140	0	0	0	0	0	0	0	0	0	transposon protein, putative, CACTA, En/Spm sub-class [Oryza sativa Japonica Group]		Chr3	Nanopore	transcript	18692175	18693700	gene_id "lncONT.6108"; transcript_id "lncONT.6108.4"; xloc "XLOC_006427"; class_code "u";
LOC_Os01g04150.1	Chr1:1825436-1829373	LOC_Os01g04150	0	0	0	0	0	0	0	0	0	transposon protein, putative, CACTA, En/Spm sub-class [Oryza sativa Japonica Group]		Chr3	Nanopore	exon	18692175	18692376	gene_id "lncONT.6108"; transcript_id "lncONT.6108.4";
LOC_Os01g04160.1	Chr1:1834110-1837733	LOC_Os01g04160	1.32429	1.10461	1.29591	3.98062	5.45375	5.76568	0.526827	1.11167	0.535931	PREDICTED: uncharacterized protein LOC4325802 [Oryza sativa Japonica Group]		Chr3	Nanopore	exon	18692532	18692602	gene_id "lncONT.6108"; transcript_id "lncONT.6108.4";
LOC_Os01g04170.1	Chr1:1838170-1839194	LOC_Os01g04170	3.97286	3.86613	3.88773	26.727	11.9983	1.7297	0.526827	0	1.60779	PREDICTED: uncharacterized protein LOC4325803 [Oryza sativa Japonica Group]		Chr3	Nanopore	exon	18693542	18693700	gene_id "lncONT.6108"; transcript_id "lncONT.6108.4";
LOC_Os01g04180.1	Chr1:1839452-1841734	LOC_Os01g04180	0.662143	1.10461	4.53569	0	0	0	2.63413	5.00249	8.03896	hypothetical protein OsJ_00260 [Oryza sativa Japonica Group]		Chr3	Nanopore	transcript	20674063	20674787	gene_id "lncONT.6136"; transcript_id "lncONT.6136.1"; xloc "XLOC_006446"; class_code "u";
LOC_Os01g04190.1	Chr1:1843869-1849186	LOC_Os01g04190	3.31071	3.31383	7.12751	3.98062	1.63613	2.30627	3.68779	1.11167	4.82338	PREDICTED: plastidic glucose transporter 4 isoform X1 [Oryza sativa Japonica Group]		Chr3	Nanopore	exon	20674063	20674396	gene_id "lncONT.6136"; transcript_id "lncONT.6136.1";
LOC_Os01g04190.2	Chr1:1843869-1849186	LOC_Os01g04190	0	3.86613	1.94387	1.70598	2.1815	1.7297	3.16096	4.44666	5.35931	PREDICTED: plastidic glucose transporter 4 isoform X1 [Oryza sativa Japonica Group]		Chr3	Nanopore	exon	20674492	20674787	gene_id "lncONT.6136"; transcript_id "lncONT.6136.1";
LOC_Os01g04190.3	Chr1:1843814-1849186	LOC_Os01g04190	1.32429	4.97074	2.59182	1.13732	1.63613	3.45941	3.68779	5.55833	3.75152	PREDICTED: plastidic glucose transporter 4 isoform X1 [Oryza sativa Japonica Group]		Chr3	Nanopore	transcript	21338354	21340274	gene_id "lncONT.6160"; transcript_id "lncONT.6160.1"; xloc "XLOC_006465"; class_code "u";
LOC_Os01g04190.4	Chr1:1843814-1849186	LOC_Os01g04190	1.32429	3.31383	3.23978	3.41196	1.63613	2.88284	4.21461	5.00249	3.21559	PREDICTED: plastidic glucose transporter 4 isoform X1 [Oryza sativa Japonica Group]		Chr3	Nanopore	exon	21338354	21338655	gene_id "lncONT.6160"; transcript_id "lncONT.6160.1";
ONT.94.1	Chr1:1849899-1855412	LOC_Os01g04200	1.32429	2.20922	2.59182	3.41196	2.72688	4.03598	0	1.6675	1.07186	hypothetical protein OsI_00271 [Oryza sativa Indica Group]		Chr3	Nanopore	exon	21340124	21340274	gene_id "lncONT.6160"; transcript_id "lncONT.6160.1";
LOC_Os01g04200.1	Chr1:1849834-1856303	LOC_Os01g04200	0	0	0	1.13732	0	0	0.526827	0.555833	0.535931	PREDICTED: uncharacterized protein LOC4325805 isoform X1 [Oryza sativa Japonica Group]		Chr3	Nanopore	transcript	23076780	23077947	gene_id "lncONT.6209"; transcript_id "lncONT.6209.1"; gene_name "LOC_Os03g41480"; xloc "XLOC_005615"; cmp_ref "LOC_Os03g41480.1"; class_code "x";
LOC_Os01g04200.2	Chr1:1849834-1856303	LOC_Os01g04200	4.635	5.52305	8.42342	9.09855	8.726	12.6845	2.10731	5.55833	4.28745	PREDICTED: beta-lactamase-like protein 2 isoform X2 [Oryza sativa Japonica Group]		Chr3	Nanopore	exon	23076780	23077041	gene_id "lncONT.6209"; transcript_id "lncONT.6209.1";
LOC_Os01g04200.3	Chr1:1849837-1856303	LOC_Os01g04200	11.9186	7.17996	11.6632	10.2359	9.27138	12.6845	3.16096	3.89083	5.35931	PREDICTED: uncharacterized protein LOC4325805 isoform X1 [Oryza sativa Japonica Group]		Chr3	Nanopore	exon	23077661	23077947	gene_id "lncONT.6209"; transcript_id "lncONT.6209.1";
LOC_Os01g04200.4	Chr1:1849837-1855978	LOC_Os01g04200	0.662143	1.65691	1.29591	0.568659	1.09075	1.7297	1.05365	0	0	PREDICTED: uncharacterized protein LOC4325805 isoform X1 [Oryza sativa Japonica Group]		Chr3	Nanopore	transcript	23382699	23384022	gene_id "lncONT.6216"; transcript_id "lncONT.6216.1"; xloc "XLOC_006491"; class_code "u";
LOC_Os01g04210.1	Chr1:1857104-1858452	LOC_Os01g04210	0	0	0	0.568659	0	0.576568	0	0	0	hypothetical protein [Oryza sativa Japonica Group]		Chr3	Nanopore	exon	23382699	23382917	gene_id "lncONT.6216"; transcript_id "lncONT.6216.1";
LOC_Os01g04220.1	Chr1:1864478-1866109	LOC_Os01g04220	0	0.552305	0	2.8433	2.1815	1.15314	0.526827	0	0	PREDICTED: uncharacterized protein LOC4325806 [Oryza sativa Japonica Group]		Chr3	Nanopore	exon	23383762	23384022	gene_id "lncONT.6216"; transcript_id "lncONT.6216.1";
LOC_Os01g04230.1	Chr1:1867936-1870390	LOC_Os01g04230	1.32429	1.10461	0	6.25525	5.99913	7.49539	0	0	0	putative atypical receptor-like kinase MARK [Oryza sativa Japonica Group]		Chr3	Nanopore	transcript	23382740	23384015	gene_id "lncONT.6216"; transcript_id "lncONT.6216.2"; xloc "XLOC_006491"; class_code "u";
LOC_Os01g04250.1	Chr1:1876913-1879903	LOC_Os01g04250	3.97286	4.97074	1.94387	6.82391	1.63613	2.88284	1.05365	0.555833	1.07186	hypothetical protein OsJ_00267 [Oryza sativa Japonica Group]		Chr3	Nanopore	exon	23382740	23382917	gene_id "lncONT.6216"; transcript_id "lncONT.6216.2";
ONT.95.2	Chr1:1888531-1892140	LOC_Os01g04260	1.98643	1.10461	0.647955	2.8433	3.27225	1.7297	0	0	0	PREDICTED: delta(7)-sterol-C5(6)-desaturase [Oryza sativa Japonica Group]		Chr3	Nanopore	exon	23383168	23383283	gene_id "lncONT.6216"; transcript_id "lncONT.6216.2";
LOC_Os01g04260.1	Chr1:1888524-1892298	LOC_Os01g04260	13.2429	15.4645	24.6223	76.769	65.445	74.3773	17.9121	7.22582	9.64676	PREDICTED: delta(7)-sterol-C5(6)-desaturase [Oryza sativa Japonica Group]		Chr3	Nanopore	exon	23383762	23384015	gene_id "lncONT.6216"; transcript_id "lncONT.6216.2";
LOC_Os01g04270.1	Chr1:1897077-1897316	LOC_Os01g04270	0	0	0	0	0	0	0	0	0	hypothetical protein [Oryza sativa Japonica Group]		Chr3	Nanopore	transcript	23392183	23398098	gene_id "lncONT.6217"; transcript_id "lncONT.6217.1"; xloc "XLOC_005620"; class_code "u";
LOC_Os01g04280.1	Chr1:1902736-1905247	LOC_Os01g04280	20.5264	39.2137	49.2446	13.0792	9.81675	14.4142	19.4926	23.9008	14.4701	PREDICTED: protein SAR DEFICIENT 1 [Oryza sativa Japonica Group]		Chr3	Nanopore	exon	23392183	23392388	gene_id "lncONT.6217"; transcript_id "lncONT.6217.1";
ONT.97.1	Chr1:1906720-1908054	LOC_Os01g04290	19.2021	22.6445	16.8468	0	0	0.576568	21.0731	28.9033	17.1498	Os01g0134800, partial [Oryza sativa Japonica Group]		Chr3	Nanopore	exon	23397389	23397442	gene_id "lncONT.6217"; transcript_id "lncONT.6217.1";
LOC_Os01g04290.1	Chr1:1906978-1909667	LOC_Os01g04290	0.662143	1.65691	1.29591	0	0	0	1.58048	1.6675	0.535931	PREDICTED: uncharacterized protein LOC4325689 [Oryza sativa Japonica Group]		Chr3	Nanopore	exon	23397731	23397770	gene_id "lncONT.6217"; transcript_id "lncONT.6217.1";
LOC_Os01g04300.1	Chr1:1912561-1915094	LOC_Os01g04300	2.64857	2.20922	5.18364	0	0	1.15314	3.68779	4.44666	4.28745	PREDICTED: endo-1,4-beta-xylanase A [Oryza sativa Japonica Group]		Chr3	Nanopore	exon	23397864	23398098	gene_id "lncONT.6217"; transcript_id "lncONT.6217.1";
LOC_Os01g04310.1	Chr1:1919749-1920431	LOC_Os01g04310	0	0	0	0	0	0	0	0	0	hypothetical protein [Oryza sativa Japonica Group]		Chr3	Nanopore	transcript	28048505	28054285	gene_id "lncONT.6374"; transcript_id "lncONT.6374.1"; gene_name "LOC_Os03g49260"; xloc "XLOC_006565"; cmp_ref "LOC_Os03g49260.1"; class_code "x";
LOC_Os01g04320.1	Chr1:1925325-1926503	LOC_Os01g04320	0	0	0	0	0	0	0	0.555833	0	hypothetical protein [Oryza sativa Japonica Group]		Chr3	Nanopore	exon	28048505	28048930	gene_id "lncONT.6374"; transcript_id "lncONT.6374.1";
LOC_Os01g04324.1	Chr1:1928166-1930290	LOC_Os01g04324	0	0	0.647955	0.568659	0	0	1.05365	0.555833	0	Os01g0135400, partial [Oryza sativa Japonica Group]		Chr3	Nanopore	exon	28054137	28054285	gene_id "lncONT.6374"; transcript_id "lncONT.6374.1";
ONT.99.1	Chr1:1931109-1931902	LOC_Os01g04330	4.635	42.5275	48.5967	58.5719	2.72688	1.7297	39.512	6.66999	37.5152	PREDICTED: probable calcium-binding protein CML16 [Oryza sativa Japonica Group]		Chr3	Nanopore	transcript	29167176	29167493	gene_id "lncONT.6439"; transcript_id "lncONT.6439.1"; xloc "XLOC_005730"; class_code "u";
LOC_Os01g04330.1	Chr1:1930994-1931904	LOC_Os01g04330	6.62143	44.1844	60.9078	36.9629	1.09075	4.61255	34.7706	8.33749	58.9524	PREDICTED: probable calcium-binding protein CML16 [Oryza sativa Japonica Group]		Chr3	Nanopore	exon	29167176	29167344	gene_id "lncONT.6439"; transcript_id "lncONT.6439.1";
LOC_Os01g04340.1	Chr1:1934117-1935048	LOC_Os01g04340	0	0	0	0.568659	0	0	0	0	0	PREDICTED: 16.6 kDa heat shock protein [Oryza sativa Japonica Group]		Chr3	Nanopore	exon	29167447	29167493	gene_id "lncONT.6439"; transcript_id "lncONT.6439.1";
LOC_Os01g04350.1	Chr1:1941003-1941953	LOC_Os01g04350	164.874	162.93	176.892	12.5105	9.27138	21.333	127.492	114.502	135.591	PREDICTED: 17.9 kDa heat shock protein 2 [Oryza sativa Japonica Group]		Chr3	Nanopore	transcript	30027665	30028795	gene_id "lncONT.6479"; transcript_id "lncONT.6479.1"; gene_name "LOC_Os03g52284"; xloc "XLOC_005750"; cmp_ref "LOC_Os03g52284.1"; class_code "x";
LOC_Os01g04360.1	Chr1:1944247-1945035	LOC_Os01g04360	1.32429	0.552305	0	0	0.545375	2.30627	0.526827	0.555833	1.07186	Os01g0136050, partial [Oryza sativa Japonica Group]		Chr3	Nanopore	exon	30027665	30027949	gene_id "lncONT.6479"; transcript_id "lncONT.6479.1";
LOC_Os01g04370.1	Chr1:1948737-1949587	LOC_Os01g04370	1.98643	3.86613	2.59182	0.568659	0	0	2.63413	5.55833	1.07186	PREDICTED: 16.9 kDa class I heat shock protein 1 [Oryza sativa Japonica Group]		Chr3	Nanopore	exon	30028337	30028795	gene_id "lncONT.6479"; transcript_id "lncONT.6479.1";
LOC_Os01g04380.1	Chr1:1951928-1952771	LOC_Os01g04380	3.31071	0.552305	0.647955	1.70598	0	1.15314	1.58048	1.11167	0	PREDICTED: 16.9 kDa class I heat shock protein 2 [Phoenix dactylifera]		Chr3	Nanopore	transcript	30027669	30029013	gene_id "lncONT.6479"; transcript_id "lncONT.6479.2"; gene_name "LOC_Os03g52284"; xloc "XLOC_005750"; cmp_ref "LOC_Os03g52284.1"; class_code "x";
LOC_Os01g04390.1	Chr1:1955148-1955925	LOC_Os01g04390	7.28357	4.97074	7.77547	1.70598	7.08988	1.15314	2.10731	2.22333	4.82338	PREDICTED: uncharacterized protein LOC4325699 [Oryza sativa Japonica Group]		Chr3	Nanopore	exon	30027669	30027949	gene_id "lncONT.6479"; transcript_id "lncONT.6479.2";
ONT.102.2	Chr1:1958015-1967375	LOC_Os01g04409	76.8086	72.3519	73.219	5.68659	4.363	2.30627	13.6975	18.8983	20.9013	hypothetical protein OsI_00289 [Oryza sativa Indica Group]		Chr3	Nanopore	exon	30028337	30029013	gene_id "lncONT.6479"; transcript_id "lncONT.6479.2";
LOC_Os01g04409.1	Chr1:1957777-1967451	LOC_Os01g04409	54.9579	50.8121	49.8926	3.41196	1.09075	4.03598	10.5365	17.2308	12.3264	PREDICTED: probable serine/threonine-protein kinase At1g18390 isoform X1 [Oryza sativa Japonica Group]		Chr3	Nanopore	transcript	30035942	30036909	gene_id "lncONT.6480"; transcript_id "lncONT.6480.1"; gene_name "LOC_Os03g52300"; xloc "XLOC_006623"; cmp_ref "LOC_Os03g52300.1"; class_code "o";
LOC_Os01g04430.1	Chr1:1968323-1970538	LOC_Os01g04430	1.98643	1.10461	1.94387	0	0	0	0.526827	2.77916	2.14372	hypothetical protein OsJ_00285 [Oryza sativa Japonica Group]		Chr3	Nanopore	exon	30035942	30036261	gene_id "lncONT.6480"; transcript_id "lncONT.6480.1";
LOC_Os01g04440.1	Chr1:1973699-1977191	LOC_Os01g04440	5.29714	2.76152	3.88773	0	0	0	1.05365	0	1.07186	hypothetical protein OsJ_00286 [Oryza sativa Japonica Group]		Chr3	Nanopore	exon	30036874	30036909	gene_id "lncONT.6480"; transcript_id "lncONT.6480.1";
LOC_Os01g04450.1	Chr1:1977423-1982484	LOC_Os01g04450	0.662143	1.65691	4.53569	0.568659	0	0	1.05365	0	1.07186	PREDICTED: probable serine/threonine-protein kinase At1g18390 [Oryza sativa Japonica Group]		Chr3	Nanopore	transcript	35427907	35428375	gene_id "lncONT.6842"; transcript_id "lncONT.6842.2"; gene_name "LOC_Os03g62580"; xloc "XLOC_005940"; cmp_ref "LOC_Os03g62580.3"; class_code "o";
LOC_Os01g04460.1	Chr1:1984267-1986394	LOC_Os01g04460	1.32429	2.76152	3.23978	3.41196	4.90838	3.45941	1.05365	1.11167	0.535931	PREDICTED: probable receptor-like protein kinase At1g67000 [Oryza sativa Japonica Group]		Chr3	Nanopore	exon	35427907	35428052	gene_id "lncONT.6842"; transcript_id "lncONT.6842.2";
LOC_Os01g04470.1	Chr1:1988731-1991248	LOC_Os01g04470	3.31071	1.65691	2.59182	2.8433	3.27225	3.45941	0	0	1.60779	hypothetical protein [Oryza sativa Japonica Group]		Chr3	Nanopore	exon	35428201	35428375	gene_id "lncONT.6842"; transcript_id "lncONT.6842.2";
LOC_Os01g04480.1	Chr1:1993515-1996857	LOC_Os01g04480	4.635	4.41844	3.88773	2.27464	2.1815	2.88284	1.58048	1.11167	1.07186	putative receptor serine/threonine kinase PR5K [Oryza sativa Japonica Group]		Chr3	Nanopore	transcript	35565777	35568282	gene_id "lncONT.6857"; transcript_id "lncONT.6857.1"; xloc "XLOC_006801"; class_code "u";
LOC_Os01g04490.1	Chr1:1998427-2002855	LOC_Os01g04490	0.662143	3.31383	1.94387	2.27464	1.09075	1.7297	1.05365	1.11167	0	putative receptor serine/threonine kinase PR5K [Oryza sativa Japonica Group]		Chr3	Nanopore	exon	35565777	35566162	gene_id "lncONT.6857"; transcript_id "lncONT.6857.1";
ONT.103.1	Chr1:2000404-2003906	LOC_Os01g04500	3.31071	3.86613	3.23978	5.11793	7.08988	7.49539	12.117	3.89083	8.03896	hypothetical protein OsJ_00291 [Oryza sativa Japonica Group]		Chr3	Nanopore	exon	35566742	35566840	gene_id "lncONT.6857"; transcript_id "lncONT.6857.1";
ONT.103.3	Chr1:2003392-2003898	LOC_Os01g04500	5.29714	6.62766	7.77547	23.315	28.9049	23.0627	7.37558	11.6725	3.75152	hypothetical protein OsI_00304 [Oryza sativa Indica Group]		Chr3	Nanopore	exon	35567192	35567443	gene_id "lncONT.6857"; transcript_id "lncONT.6857.1";
LOC_Os01g04500.1	Chr1:2003219-2003916	LOC_Os01g04500	7.94571	8.83688	5.8316	8.52989	13.6344	10.3782	12.6438	12.2283	13.9342	hypothetical protein OsI_00304 [Oryza sativa Indica Group]		Chr3	Nanopore	exon	35567963	35568282	gene_id "lncONT.6857"; transcript_id "lncONT.6857.1";
LOC_Os01g04510.1	Chr1:2006152-2007254	LOC_Os01g04510	0	1.10461	0.647955	0	0	0	1.05365	0	1.07186	Os02g0828300, partial [Oryza sativa Japonica Group]		Chr4	Nanopore	transcript	238815	239343	gene_id "lncONT.6931"; transcript_id "lncONT.6931.1"; xloc "XLOC_006838"; class_code "u";
LOC_Os01g04520.1	Chr1:2014821-2018057	LOC_Os01g04520	2.64857	3.31383	5.18364	3.98062	2.1815	2.30627	1.58048	2.77916	2.67965	hypothetical protein OsJ_00294 [Oryza sativa Japonica Group]		Chr4	Nanopore	exon	238815	238961	gene_id "lncONT.6931"; transcript_id "lncONT.6931.1";
LOC_Os01g04530.1	Chr1:2021415-2022167	LOC_Os01g04530	9.93214	6.62766	11.6632	1.13732	0.545375	1.7297	0	3.335	1.60779	hypothetical protein [Oryza sativa Japonica Group]		Chr4	Nanopore	exon	239106	239343	gene_id "lncONT.6931"; transcript_id "lncONT.6931.1";
LOC_Os01g04540.1	Chr1:2023879-2026177	LOC_Os01g04540	3.31071	2.76152	3.23978	2.27464	0	0.576568	0.526827	1.11167	3.75152	Os01g0137700 [Oryza sativa Japonica Group]		Chr4	Nanopore	transcript	7873466	7876203	gene_id "lncONT.7022"; transcript_id "lncONT.7022.1"; xloc "XLOC_007427"; class_code "u";
LOC_Os01g04550.1	Chr1:2036118-2038198	LOC_Os01g04550	1.32429	2.20922	0.647955	1.13732	2.1815	2.88284	0.526827	1.11167	0.535931	hypothetical protein OsI_00306 [Oryza sativa Indica Group]		Chr4	Nanopore	exon	7873466	7873818	gene_id "lncONT.7022"; transcript_id "lncONT.7022.1";
LOC_Os01g04560.1	Chr1:2041300-2042770	LOC_Os01g04560	0	0.552305	0.647955	0	0	0	0.526827	0	0	hypothetical protein [Oryza sativa Japonica Group]		Chr4	Nanopore	exon	7875011	7875188	gene_id "lncONT.7022"; transcript_id "lncONT.7022.1";
LOC_Os01g04570.1	Chr1:2048717-2052521	LOC_Os01g04570	3.31071	1.65691	0	1.13732	0	1.7297	0	0.555833	0	PREDICTED: probable receptor-like protein kinase At1g67000 [Oryza sativa Japonica Group]		Chr4	Nanopore	exon	7875360	7875451	gene_id "lncONT.7022"; transcript_id "lncONT.7022.1";
LOC_Os01g04570.2	Chr1:2048717-2052521	LOC_Os01g04570	0.662143	0.552305	0.647955	0.568659	0	1.15314	0.526827	0	0.535931	putative receptor serine/threonine kinase PR5K [Oryza sativa Japonica Group]		Chr4	Nanopore	exon	7875965	7876203	gene_id "lncONT.7022"; transcript_id "lncONT.7022.1";
LOC_Os01g04580.1	Chr1:2053583-2057638	LOC_Os01g04580	0.662143	1.65691	0.647955	0	0	0	0	0.555833	0	PREDICTED: probable receptor-like protein kinase At1g67000 [Oryza sativa Japonica Group]		Chr4	Nanopore	transcript	9978038	10070732	gene_id "lncONT.7045"; transcript_id "lncONT.7045.1"; gene_name "LOC_Os04g18080"; xloc "XLOC_007440"; cmp_ref "LOC_Os04g18080.1"; class_code "o";
ONT.105.2	Chr1:2059309-2062176	LOC_Os01g04590	60.9171	32.586	54.4283	0	0	0	69.0143	98.9382	73.4225	hypothetical protein OsI_00308 [Oryza sativa Indica Group]		Chr4	Nanopore	exon	9978038	9978304	gene_id "lncONT.7045"; transcript_id "lncONT.7045.1";
ONT.105.4	Chr1:2059312-2062170	LOC_Os01g04590	10.5943	16.0168	8.42342	0	0.545375	0	21.5999	27.2358	21.4372	hypothetical protein OsI_00308 [Oryza sativa Indica Group]		Chr4	Nanopore	exon	10070652	10070732	gene_id "lncONT.7045"; transcript_id "lncONT.7045.1";
LOC_Os01g04590.1	Chr1:2059309-2062277	LOC_Os01g04590	16.5536	16.0168	22.0305	0	0	0	34.2437	43.3549	35.3714	PREDICTED: uncharacterized protein LOC4325682 [Oryza sativa Japonica Group]		Chr4	Nanopore	transcript	11256666	11257551	gene_id "lncONT.7055"; transcript_id "lncONT.7055.1"; xloc "XLOC_006893"; class_code "u";
LOC_Os01g04600.1	Chr1:2063612-2066083	LOC_Os01g04600	3.31071	7.73227	7.12751	17.0598	19.6335	15.5673	2.10731	3.335	3.75152	PREDICTED: uncharacterized protein LOC4325683 [Oryza sativa Japonica Group]		Chr4	Nanopore	exon	11256666	11256745	gene_id "lncONT.7055"; transcript_id "lncONT.7055.1";
LOC_Os01g04600.2	Chr1:2063612-2065995	LOC_Os01g04600	3.97286	2.20922	3.88773	13.0792	13.6344	8.64852	0.526827	1.11167	1.60779	PREDICTED: uncharacterized protein LOC4325683 [Oryza sativa Japonica Group]		Chr4	Nanopore	exon	11257258	11257551	gene_id "lncONT.7055"; transcript_id "lncONT.7055.1";
LOC_Os01g04610.1	Chr1:2068588-2069263	LOC_Os01g04610	0	0	0	0	0	0	0	0	0	hypothetical protein [Oryza sativa Japonica Group]		Chr4	Nanopore	transcript	15515999	15518532	gene_id "lncONT.7109"; transcript_id "lncONT.7109.1"; gene_name "LOC_Os04g26590"; xloc "XLOC_006920"; cmp_ref "LOC_Os04g26590.1"; class_code "x";
LOC_Os01g04620.1	Chr1:2071843-2073621	LOC_Os01g04620	7.28357	4.97074	7.12751	0.568659	0	0	2.10731	1.6675	2.14372	PREDICTED: protein NtpR isoform X2 [Oryza sativa Japonica Group]		Chr4	Nanopore	exon	15515999	15516317	gene_id "lncONT.7109"; transcript_id "lncONT.7109.1";
LOC_Os01g04620.2	Chr1:2071830-2073621	LOC_Os01g04620	7.28357	6.07535	12.3112	0	0	0	4.21461	2.77916	3.75152	PREDICTED: protein NtpR isoform X2 [Oryza sativa Japonica Group]		Chr4	Nanopore	exon	15516399	15516584	gene_id "lncONT.7109"; transcript_id "lncONT.7109.1";
LOC_Os01g04620.3	Chr1:2071843-2073621	LOC_Os01g04620	1.98643	2.20922	1.29591	0	0	0	0	1.11167	1.60779	PREDICTED: protein NtpR isoform X3 [Oryza sativa Japonica Group]		Chr4	Nanopore	exon	15517459	15517541	gene_id "lncONT.7109"; transcript_id "lncONT.7109.1";
LOC_Os01g04630.1	Chr1:2074753-2077903	LOC_Os01g04630	3.97286	6.07535	5.8316	1.70598	4.363	6.34225	2.10731	2.22333	2.14372	PREDICTED: L-Ala-D/L-amino acid epimerase [Oryza sativa Japonica Group]		Chr4	Nanopore	exon	15518173	15518532	gene_id "lncONT.7109"; transcript_id "lncONT.7109.1";
LOC_Os01g04640.1	Chr1:2080105-2081540	LOC_Os01g04640	1.32429	1.65691	1.29591	5.11793	12.5436	5.76568	2.10731	1.6675	1.07186	PREDICTED: reticulon-like protein B9 [Oryza sativa Japonica Group]		Chr4	Nanopore	transcript	17061966	17063884	gene_id "lncONT.7130"; transcript_id "lncONT.7130.1"; gene_name "LOC_Os04g28820"; xloc "XLOC_006932"; cmp_ref "LOC_Os04g28820.1"; class_code "x";
ONT.109.1	Chr1:2084492-2087172	LOC_Os01g04650	5.95929	9.94149	12.3112	14.2165	4.363	4.61255	3.68779	0.555833	3.21559	PREDICTED: leucine-rich repeat extensin-like protein 2 [Oryza sativa Japonica Group]		Chr4	Nanopore	exon	17061966	17062155	gene_id "lncONT.7130"; transcript_id "lncONT.7130.1";
LOC_Os01g04650.1	Chr1:2083681-2087226	LOC_Os01g04650	21.1886	30.9291	33.0457	15.3538	5.45375	12.1079	9.48288	9.44915	10.7186	PREDICTED: leucine-rich repeat extensin-like protein 2 [Oryza sativa Japonica Group]		Chr4	Nanopore	exon	17063344	17063514	gene_id "lncONT.7130"; transcript_id "lncONT.7130.1";
LOC_Os01g04660.1	Chr1:2097192-2100694	LOC_Os01g04660	0	0	0	0	0	0	0	0	0	PREDICTED: putative lipid phosphate phosphatase 3, chloroplastic isoform X1 [Oryza sativa Japonica Group]		Chr4	Nanopore	exon	17063605	17063884	gene_id "lncONT.7130"; transcript_id "lncONT.7130.1";
LOC_Os01g04660.2	Chr1:2097192-2100694	LOC_Os01g04660	0	0	0	0	0	0	0	0	0	hypothetical protein OsI_00314 [Oryza sativa Indica Group]		Chr4	Nanopore	transcript	17061968	17063896	gene_id "lncONT.7130"; transcript_id "lncONT.7130.2"; gene_name "LOC_Os04g28820"; xloc "XLOC_006932"; cmp_ref "LOC_Os04g28820.1"; class_code "x";
LOC_Os01g04670.1	Chr1:2101874-2102672	LOC_Os01g04670	21.1886	19.883	20.7346	22.7464	29.9956	34.0175	40.5657	39.4641	32.1559	PREDICTED: uncharacterized protein LOC9270987 [Oryza sativa Japonica Group]		Chr4	Nanopore	exon	17061968	17062155	gene_id "lncONT.7130"; transcript_id "lncONT.7130.2";
LOC_Os01g04680.1	Chr1:2105191-2107839	LOC_Os01g04680	0	0	0	0	0	0	0	0	0	hypothetical protein [Oryza sativa Japonica Group]		Chr4	Nanopore	exon	17063344	17063896	gene_id "lncONT.7130"; transcript_id "lncONT.7130.2";
ONT.111.1	Chr1:2108950-2109718	LOC_Os01g04690	1.98643	3.86613	5.8316	9.66721	11.9983	9.80166	2.63413	3.89083	0.535931	hypothetical protein OsI_00316 [Oryza sativa Indica Group]		Chr4	Nanopore	transcript	17357000	17359645	gene_id "lncONT.7133"; transcript_id "lncONT.7133.1"; xloc "XLOC_007481"; class_code "u";
LOC_Os01g04690.1	Chr1:2108947-2109635	LOC_Os01g04690	0	0	0	0	0	0	0	0	0	unknown protein [Oryza sativa Japonica Group]		Chr4	Nanopore	exon	17357000	17357291	gene_id "lncONT.7133"; transcript_id "lncONT.7133.1";
LOC_Os01g04699.1	Chr1:2111026-2111651	LOC_Os01g04699	0.662143	0.552305	1.29591	2.27464	3.81763	2.30627	0.526827	0.555833	1.07186	hypothetical protein [Oryza sativa Japonica Group]		Chr4	Nanopore	exon	17358611	17358667	gene_id "lncONT.7133"; transcript_id "lncONT.7133.1";
LOC_Os01g04710.1	Chr1:2120381-2122366	LOC_Os01g04710	1.98643	4.41844	5.18364	15.9225	7.08988	17.297	2.63413	1.6675	3.21559	hypothetical protein OsI_00323 [Oryza sativa Indica Group]		Chr4	Nanopore	exon	17359512	17359645	gene_id "lncONT.7133"; transcript_id "lncONT.7133.1";
LOC_Os01g04720.1	Chr1:2130798-2137310	LOC_Os01g04720	0	0.552305	0.647955	0.568659	2.72688	0.576568	0.526827	0	0	PREDICTED: probable LRR receptor-like serine/threonine-protein kinase PAM74 [Oryza sativa Japonica Group]		Chr4	Nanopore	transcript	20299622	20310006	gene_id "lncONT.7224"; transcript_id "lncONT.7224.1"; gene_name "LOC_Os04g33560"; xloc "XLOC_007523"; cmp_ref "LOC_Os04g33560.1"; class_code "x";
LOC_Os01g04720.2	Chr1:2130798-2137310	LOC_Os01g04720	1.32429	0.552305	1.29591	1.70598	1.63613	1.15314	0	0.555833	0	PREDICTED: probable LRR receptor-like serine/threonine-protein kinase PAM74 [Oryza sativa Japonica Group]		Chr4	Nanopore	exon	20299622	20300269	gene_id "lncONT.7224"; transcript_id "lncONT.7224.1";
ONT.113.1	Chr1:2137777-2138558	LOC_Os01g04730	1390.5	1580.7	1382.74	2692.6	320.681	22.4862	592.153	446.334	544.506	PREDICTED: 60S ribosomal protein L26-1 [Oryza sativa Japonica Group]		Chr4	Nanopore	exon	20301001	20301158	gene_id "lncONT.7224"; transcript_id "lncONT.7224.1";
ONT.113.2	Chr1:2137785-2138247	LOC_Os01g04730	1.32429	2.20922	0	4.54927	0	0.576568	0.526827	1.6675	0.535931	60S ribosomal protein L26-1 [Triticum urartu]		Chr4	Nanopore	exon	20305266	20305379	gene_id "lncONT.7224"; transcript_id "lncONT.7224.1";
LOC_Os01g04730.1	Chr1:2137763-2138996	LOC_Os01g04730	2.64857	6.07535	5.8316	0.568659	0.545375	0	0.526827	0.555833	1.60779	PREDICTED: 60S ribosomal protein L26-1 [Oryza sativa Japonica Group]		Chr4	Nanopore	exon	20306893	20307010	gene_id "lncONT.7224"; transcript_id "lncONT.7224.1";
LOC_Os01g04740.1	Chr1:2140865-2142091	LOC_Os01g04740	0	0	0	0	0	0	0	0	0	hypothetical protein [Oryza sativa Japonica Group]		Chr4	Nanopore	exon	20309888	20310006	gene_id "lncONT.7224"; transcript_id "lncONT.7224.1";
LOC_Os01g04750.1	Chr1:2154326-2155994	LOC_Os01g04750	0	0	0	0	0	0	0	0	0	RecName: Full=Putative AP2/ERF and B3 domain-containing protein Os01g0140700		Chr4	Nanopore	transcript	20300882	20310003	gene_id "lncONT.7224"; transcript_id "lncONT.7224.4"; gene_name "LOC_Os04g33560"; xloc "XLOC_007523"; cmp_ref "LOC_Os04g33560.1"; class_code "x";
LOC_Os01g04760.1	Chr1:2162723-2162971	LOC_Os01g04760	0	0	0	0	0	0	0	0	0	hypothetical protein [Oryza sativa Japonica Group]		Chr4	Nanopore	exon	20300882	20301158	gene_id "lncONT.7224"; transcript_id "lncONT.7224.4";
LOC_Os01g04770.1	Chr1:2181346-2182254	LOC_Os01g04770	0	0	0	0	0	0	0	0	0	hypothetical protein [Oryza sativa Japonica Group]		Chr4	Nanopore	exon	20305266	20305379	gene_id "lncONT.7224"; transcript_id "lncONT.7224.4";
LOC_Os01g04780.1	Chr1:2182765-2191942	LOC_Os01g04780	0	0	0	0	0	0	0	0	0	OSJNBa0043L09.21 [Oryza sativa Japonica Group]		Chr4	Nanopore	exon	20306893	20307010	gene_id "lncONT.7224"; transcript_id "lncONT.7224.4";
LOC_Os01g04790.1	Chr1:2195975-2198785	LOC_Os01g04790	0	0	0	0	0	0	0	0	0	HGWP repeat containing protein-like [Oryza sativa Japonica Group]		Chr4	Nanopore	exon	20309888	20310003	gene_id "lncONT.7224"; transcript_id "lncONT.7224.4";
LOC_Os01g04800.1	Chr1:2202264-2203860	LOC_Os01g04800	0	0	0	0	0	0	0	0	0	PREDICTED: AP2/ERF and B3 domain-containing protein Os01g0141000 [Oryza sativa Japonica Group]		Chr4	Nanopore	transcript	20824910	20831104	gene_id "lncONT.7246"; transcript_id "lncONT.7246.1"; gene_name "LOC_Os04g34400"; xloc "XLOC_007529"; cmp_ref "LOC_Os04g34400.1"; class_code "x";
LOC_Os01g04814.1	Chr1:2215586-2222837	LOC_Os01g04814	13.2429	20.4353	16.8468	14.2165	11.9983	19.0268	11.0634	13.34	13.9342	PREDICTED: protein SUPPRESSOR OF K(+) TRANSPORT GROWTH DEFECT 1 [Oryza sativa Japonica Group]		Chr4	Nanopore	exon	20824910	20825009	gene_id "lncONT.7246"; transcript_id "lncONT.7246.1";
LOC_Os01g04814.3	Chr1:2215586-2222837	LOC_Os01g04814	12.5807	24.8537	16.1989	13.0792	10.3621	20.1799	11.0634	11.1167	13.3983	AAA-ATPase-like protein [Oryza sativa Japonica Group]		Chr4	Nanopore	exon	20830963	20831104	gene_id "lncONT.7246"; transcript_id "lncONT.7246.1";
LOC_Os01g04814.4	Chr1:2215586-2222837	LOC_Os01g04814	1.32429	0.552305	0	1.13732	0.545375	0.576568	1.05365	0.555833	1.07186	PREDICTED: protein SUPPRESSOR OF K(+) TRANSPORT GROWTH DEFECT 1 [Oryza sativa Japonica Group]		Chr4	Nanopore	transcript	21729547	21738207	gene_id "lncONT.7267"; transcript_id "lncONT.7267.1"; gene_name "LOC_Os04g35660"; xloc "XLOC_007540"; cmp_ref "LOC_Os04g35660.1"; class_code "x";
LOC_Os01g04830.1	Chr1:2224683-2225060	LOC_Os01g04830	0	0	0	0	0	0	0.526827	0	0	hypothetical protein [Oryza sativa Japonica Group]		Chr4	Nanopore	exon	21729547	21729911	gene_id "lncONT.7267"; transcript_id "lncONT.7267.1";
ONT.116.1	Chr1:2225507-2226077	LOC_Os01g04840	0	0	0.647955	0	0	0	40.5657	30.5708	33.2277	hypothetical protein OsI_00331 [Oryza sativa Indica Group]		Chr4	Nanopore	exon	21731044	21731302	gene_id "lncONT.7267"; transcript_id "lncONT.7267.1";
LOC_Os01g04840.1	Chr1:2226000-2229526	LOC_Os01g04840	0	0	0.647955	0	0	0	1.58048	2.77916	4.82338	PREDICTED: protein SUPPRESSOR OF K(+) TRANSPORT GROWTH DEFECT 1-like [Oryza sativa Japonica Group]		Chr4	Nanopore	exon	21732133	21732319	gene_id "lncONT.7267"; transcript_id "lncONT.7267.1";
LOC_Os01g04850.1	Chr1:2233636-2234508	LOC_Os01g04850	0	0	0	0	0	0	0	0	0	hypothetical protein [Oryza sativa Japonica Group]		Chr4	Nanopore	exon	21735753	21735898	gene_id "lncONT.7267"; transcript_id "lncONT.7267.1";
LOC_Os01g04860.1	Chr1:2245732-2250576	LOC_Os01g04860	5.29714	5.52305	6.47955	5.68659	5.45375	6.34225	3.16096	2.77916	2.14372	unknown protein [Oryza sativa Japonica Group]		Chr4	Nanopore	exon	21738117	21738207	gene_id "lncONT.7267"; transcript_id "lncONT.7267.1";
LOC_Os01g04870.1	Chr1:2250820-2255073	LOC_Os01g04870	9.93214	8.28457	5.8316	12.5105	14.1798	9.80166	6.84875	3.335	8.03896	PREDICTED: protein DAMAGED DNA-BINDING 2 [Oryza sativa Japonica Group]		Chr4	Nanopore	transcript	22907475	22908251	gene_id "lncONT.7325"; transcript_id "lncONT.7325.2"; xloc "XLOC_007568"; class_code "u";
LOC_Os01g04880.1	Chr1:2261455-2266908	LOC_Os01g04880	14.5671	12.1507	7.77547	5.68659	3.81763	5.76568	2.10731	7.78166	2.14372	Os01g0142000 [Oryza sativa Japonica Group]		Chr4	Nanopore	exon	22907475	22908009	gene_id "lncONT.7325"; transcript_id "lncONT.7325.2";
LOC_Os01g04880.2	Chr1:2261455-2266265	LOC_Os01g04880	0.662143	1.10461	0.647955	2.8433	2.72688	3.45941	2.10731	1.11167	0.535931	PREDICTED: mucin-5AC [Oryza sativa Japonica Group]		Chr4	Nanopore	exon	22908119	22908251	gene_id "lncONT.7325"; transcript_id "lncONT.7325.2";
ONT.119.1	Chr1:2266354-2266816	LOC_Os01g04900	3.31071	0.552305	1.94387	0.568659	0	0.576568	0.526827	0	0.535931	Os01g0142100, partial [Oryza sativa Japonica Group]		Chr4	Nanopore	transcript	24209025	24210667	gene_id "lncONT.7406"; transcript_id "lncONT.7406.1"; gene_name "LOC_Os04g40800"; xloc "XLOC_007621"; cmp_ref "LOC_Os04g40800.1"; class_code "x";
ONT.119.2	Chr1:2266527-2266813	LOC_Os01g04900	0	0	0	0	0	0	0	0	0	Os01g0142100, partial [Oryza sativa Japonica Group]		Chr4	Nanopore	exon	24209025	24209275	gene_id "lncONT.7406"; transcript_id "lncONT.7406.1";
LOC_Os01g04900.1	Chr1:2266281-2271051	LOC_Os01g04900	21.1886	13.2553	16.8468	1.13732	1.09075	2.30627	3.68779	6.11416	6.43117	PREDICTED: probable zinc metalloprotease EGY2, chloroplastic isoform X1 [Oryza sativa Japonica Group]		Chr4	Nanopore	exon	24210354	24210667	gene_id "lncONT.7406"; transcript_id "lncONT.7406.1";
LOC_Os01g04900.2	Chr1:2265477-2271051	LOC_Os01g04900	19.8643	9.38918	14.903	1.13732	2.72688	3.45941	3.68779	5.55833	3.21559	PREDICTED: probable zinc metalloprotease EGY2, chloroplastic isoform X3 [Oryza sativa Japonica Group]		Chr4	Nanopore	transcript	24855301	24856006	gene_id "lncONT.7442"; transcript_id "lncONT.7442.1"; xloc "XLOC_007640"; class_code "u";
LOC_Os01g04900.3	Chr1:2265477-2271051	LOC_Os01g04900	10.5943	7.17996	11.6632	0.568659	1.09075	1.15314	1.58048	2.22333	3.75152	PREDICTED: probable zinc metalloprotease EGY2, chloroplastic isoform X4 [Oryza sativa Japonica Group]		Chr4	Nanopore	exon	24855301	24855704	gene_id "lncONT.7442"; transcript_id "lncONT.7442.1";
LOC_Os01g04910.1	Chr1:2271163-2273757	LOC_Os01g04910	29.7964	24.3014	30.4539	60.8466	87.26	83.6024	15.278	11.6725	19.8294	PREDICTED: EKC/KEOPS complex subunit TPRKB [Oryza sativa Japonica Group]		Chr4	Nanopore	exon	24855901	24856006	gene_id "lncONT.7442"; transcript_id "lncONT.7442.1";
LOC_Os01g04920.1	Chr1:2275067-2278872	LOC_Os01g04920	11.2564	13.8076	14.255	9.09855	11.4529	12.6845	3.16096	4.44666	4.28745	unknown protein [Oryza sativa Japonica Group]		Chr4	Nanopore	transcript	25149749	25150437	gene_id "lncONT.7468"; transcript_id "lncONT.7468.2"; gene_name "LOC_Os04g42500"; xloc "XLOC_007093"; cmp_ref "LOC_Os04g42500.1"; class_code "o";
LOC_Os01g04920.2	Chr1:2275067-2278872	LOC_Os01g04920	6.62143	5.52305	5.8316	3.41196	5.45375	7.49539	0.526827	2.77916	2.14372	unknown protein [Oryza sativa Japonica Group]		Chr4	Nanopore	exon	25149749	25149870	gene_id "lncONT.7468"; transcript_id "lncONT.7468.2";
LOC_Os01g04920.3	Chr1:2275067-2277080	LOC_Os01g04920	0	0	0	0	0	0	0	0	0	PREDICTED: sulfoquinovosyl transferase SQD2-like [Oryza sativa Japonica Group]		Chr4	Nanopore	exon	25150328	25150437	gene_id "lncONT.7468"; transcript_id "lncONT.7468.2";
ONT.122.1	Chr1:2281911-2282273	LOC_Os01g04930	15.2293	10.4938	11.6632	4.54927	2.1815	3.45941	3.68779	7.22582	7.50303	--		Chr4	Nanopore	transcript	27042628	27043526	gene_id "lncONT.7568"; transcript_id "lncONT.7568.1"; xloc "XLOC_007711"; class_code "u";
ONT.123.1	Chr1:2282759-2284780	LOC_Os01g04930	0	0.552305	0	0.568659	0	0	0	0.555833	1.60779	putative MYB-like transcription factor [Oryza sativa Japonica Group]		Chr4	Nanopore	exon	27042628	27043044	gene_id "lncONT.7568"; transcript_id "lncONT.7568.1";
LOC_Os01g04930.1	Chr1:2281534-2285053	LOC_Os01g04930	23.8371	24.8537	25.2703	12.5105	10.9075	15.5673	9.48288	16.1191	9.11083	PREDICTED: transcription factor DIVARICATA [Oryza sativa Japonica Group]		Chr4	Nanopore	exon	27043422	27043526	gene_id "lncONT.7568"; transcript_id "lncONT.7568.1";
LOC_Os01g04950.1	Chr1:2294510-2298407	LOC_Os01g04950	11.9186	6.62766	6.47955	7.39257	4.363	2.30627	5.26827	5.00249	3.21559	PREDICTED: protein NRT1/ PTR FAMILY 8.2 isoform X2 [Oryza sativa Japonica Group]		Chr4	Nanopore	transcript	28174950	28175665	gene_id "lncONT.7623"; transcript_id "lncONT.7623.3"; xloc "XLOC_007736"; class_code "u";
LOC_Os01g04950.2	Chr1:2295940-2298407	LOC_Os01g04950	9.27	6.62766	3.88773	1.70598	2.1815	2.30627	2.10731	2.77916	0	PREDICTED: protein NRT1/ PTR FAMILY 8.2 isoform X2 [Oryza sativa Japonica Group]		Chr4	Nanopore	exon	28174950	28175275	gene_id "lncONT.7623"; transcript_id "lncONT.7623.3";
LOC_Os01g04950.3	Chr1:2292111-2298407	LOC_Os01g04950	5.29714	4.41844	3.88773	2.27464	1.09075	1.15314	3.16096	2.22333	3.75152	PREDICTED: protein NRT1/ PTR FAMILY 8.2 isoform X2 [Oryza sativa Japonica Group]		Chr4	Nanopore	exon	28175382	28175665	gene_id "lncONT.7623"; transcript_id "lncONT.7623.3";
LOC_Os01g04950.4	Chr1:2294572-2298407	LOC_Os01g04950	16.5536	8.83688	7.12751	4.54927	2.72688	2.30627	5.26827	3.89083	1.60779	unnamed protein product, partial [Oryza sativa Japonica Group]		Chr4	Nanopore	transcript	30441038	30442805	gene_id "lncONT.7723"; transcript_id "lncONT.7723.1"; gene_name "LOC_Os04g51404"; xloc "XLOC_007218"; cmp_ref "LOC_Os04g51404.1"; class_code "o";
LOC_Os01g04960.1	Chr1:2299737-2305323	LOC_Os01g04960	0	0	0	0	0	0	0	0	0	putative polyprotein [Oryza sativa Japonica Group]		Chr4	Nanopore	exon	30441038	30441227	gene_id "lncONT.7723"; transcript_id "lncONT.7723.1";
LOC_Os01g04970.1	Chr1:2328624-2328856	LOC_Os01g04970	0	0	0	0	0	0	0	0	0	hypothetical protein [Oryza sativa Japonica Group]		Chr4	Nanopore	exon	30442684	30442805	gene_id "lncONT.7723"; transcript_id "lncONT.7723.1";
LOC_Os01g04980.1	Chr1:2336924-2340064	LOC_Os01g04980	0	0	0	0	0	0	0	0	0	hypothetical protein [Oryza sativa Japonica Group]		Chr4	Nanopore	transcript	32473563	32474278	gene_id "lncONT.7839"; transcript_id "lncONT.7839.1"; xloc "XLOC_007275"; class_code "u";
LOC_Os01g04990.1	Chr1:2349919-2353502	LOC_Os01g04990	0.662143	3.31383	4.53569	11.3732	2.1815	2.30627	2.63413	2.22333	3.21559	PREDICTED: mitochondrial substrate carrier family protein B isoform X1 [Oryza sativa Japonica Group]		Chr4	Nanopore	exon	32473563	32473782	gene_id "lncONT.7839"; transcript_id "lncONT.7839.1";
LOC_Os01g04990.2	Chr1:2349919-2353502	LOC_Os01g04990	0.662143	0.552305	1.29591	2.8433	2.1815	0	1.58048	0	0.535931	PREDICTED: mitochondrial substrate carrier family protein B isoform X1 [Oryza sativa Japonica Group]		Chr4	Nanopore	exon	32473897	32474278	gene_id "lncONT.7839"; transcript_id "lncONT.7839.1";
LOC_Os01g05000.1	Chr1:2356183-2357045	LOC_Os01g05000	0	0	0	0	0	0	0	0	0	hypothetical protein OsJ_00330 [Oryza sativa Japonica Group]		Chr4	Nanopore	transcript	32473567	32474274	gene_id "lncONT.7839"; transcript_id "lncONT.7839.2"; xloc "XLOC_007275"; class_code "u";
LOC_Os01g05010.1	Chr1:2357769-2360444	LOC_Os01g05010	8.60786	11.0461	6.47955	11.3732	12.5436	17.297	2.63413	4.44666	2.67965	hypothetical protein OsI_00351 [Oryza sativa Indica Group]		Chr4	Nanopore	exon	32473567	32473782	gene_id "lncONT.7839"; transcript_id "lncONT.7839.2";
LOC_Os01g05020.1	Chr1:2361799-2363814	LOC_Os01g05020	0	0	0	0	0	0	0	0	0	PREDICTED: uncharacterized protein LOC4325459 [Oryza sativa Japonica Group]		Chr4	Nanopore	exon	32473943	32474274	gene_id "lncONT.7839"; transcript_id "lncONT.7839.2";
LOC_Os01g05030.1	Chr1:2364720-2367918	LOC_Os01g05030	0	0	0	0	0	0	0	0	0	Os01g0143500 [Oryza sativa Japonica Group]		Chr4	Nanopore	transcript	32473568	32474017	gene_id "lncONT.7839"; transcript_id "lncONT.7839.4"; xloc "XLOC_007275"; class_code "u";
LOC_Os01g05040.1	Chr1:2369529-2371316	LOC_Os01g05040	0	0	0	0	0	0	0	0	0	hypothetical protein OsJ_00333 [Oryza sativa Japonica Group]		Chr4	Nanopore	exon	32473568	32473782	gene_id "lncONT.7839"; transcript_id "lncONT.7839.4";
LOC_Os01g05050.1	Chr1:2372323-2374066	LOC_Os01g05050	0	0	0	0	0	0	0	0	0	PREDICTED: uncharacterized protein At2g39795, mitochondrial [Oryza sativa Japonica Group]		Chr4	Nanopore	exon	32473897	32474017	gene_id "lncONT.7839"; transcript_id "lncONT.7839.4";
LOC_Os01g05060.1	Chr1:2374472-2376768	LOC_Os01g05060	30.4586	44.1844	30.4539	9.09855	2.72688	2.88284	13.1707	7.22582	12.3264	PREDICTED: uncharacterized protein At2g39795, mitochondrial [Oryza sativa Japonica Group]		Chr5	Nanopore	transcript	2205394	2207107	gene_id "lncONT.8168"; transcript_id "lncONT.8168.1"; gene_name "LOC_Os05g04670"; xloc "XLOC_008514"; cmp_ref "LOC_Os05g04670.1"; class_code "x";
LOC_Os01g05064.1	Chr1:2377322-2377980	LOC_Os01g05064	10.5943	20.9876	22.0305	0	0	0	4.74144	2.77916	5.89524	unknown protein [Oryza sativa Japonica Group]		Chr5	Nanopore	exon	2205394	2205728	gene_id "lncONT.8168"; transcript_id "lncONT.8168.1";
LOC_Os01g05070.1	Chr1:2378810-2382690	LOC_Os01g05070	53.6336	54.6782	66.0915	71.0824	53.9921	76.6836	37.4047	43.3549	46.0901	Os01g0144000, partial [Oryza sativa Japonica Group]		Chr5	Nanopore	exon	2206831	2207107	gene_id "lncONT.8168"; transcript_id "lncONT.8168.1";
LOC_Os01g05070.2	Chr1:2378810-2382690	LOC_Os01g05070	26.4857	25.9583	49.8926	40.3748	39.8124	43.2426	24.234	25.5683	27.8684	Os01g0144000, partial [Oryza sativa Japonica Group]		Chr5	Nanopore	transcript	5818086	5820874	gene_id "lncONT.8308"; transcript_id "lncONT.8308.1"; xloc "XLOC_008077"; class_code "u";
LOC_Os01g05080.1	Chr1:2383530-2385638	LOC_Os01g05080	10.5943	13.8076	7.77547	0	0.545375	0.576568	4.74144	1.11167	5.89524	PREDICTED: thylakoid lumenal 15 kDa protein 1, chloroplastic [Oryza sativa Japonica Group]		Chr5	Nanopore	exon	5818086	5818220	gene_id "lncONT.8308"; transcript_id "lncONT.8308.1";
LOC_Os01g05080.2	Chr1:2383530-2385638	LOC_Os01g05080	15.8914	9.38918	15.5509	1.13732	0	0.576568	6.84875	0.555833	4.82338	hypothetical protein OsI_00358 [Oryza sativa Indica Group]		Chr5	Nanopore	exon	5820492	5820874	gene_id "lncONT.8308"; transcript_id "lncONT.8308.1";
LOC_Os01g05090.1	Chr1:2386373-2388611	LOC_Os01g05090	0	0	0	1.13732	0.545375	0.576568	1.05365	0	0	PREDICTED: glucose-induced degradation protein 4 homolog [Oryza sativa Japonica Group]		Chr5	Nanopore	transcript	5818097	5836777	gene_id "lncONT.8308"; transcript_id "lncONT.8308.2"; gene_name "LOC_Os05g10660"; xloc "XLOC_008077"; cmp_ref "LOC_Os05g10660.1"; class_code "x";
ONT.127.1	Chr1:2388707-2390494	LOC_Os01g05100	0	0	0	0	0	0	4.74144	9.44915	8.03896	PREDICTED: uncharacterized protein LOC4325467 [Oryza sativa Japonica Group]		Chr5	Nanopore	exon	5818097	5818220	gene_id "lncONT.8308"; transcript_id "lncONT.8308.2";
LOC_Os01g05100.1	Chr1:2388208-2390483	LOC_Os01g05100	0	0.552305	0.647955	0.568659	0	0	21.5999	22.2333	19.2935	PREDICTED: uncharacterized protein LOC4325467 [Oryza sativa Japonica Group]		Chr5	Nanopore	exon	5820492	5820623	gene_id "lncONT.8308"; transcript_id "lncONT.8308.2";
LOC_Os01g05105.1	Chr1:2393480-2398292	LOC_Os01g05105	3.31071	6.07535	9.71933	17.6284	4.90838	5.76568	4.74144	3.335	7.50303	PREDICTED: actin-related protein 5 [Oryza sativa Japonica Group]		Chr5	Nanopore	exon	5821063	5821181	gene_id "lncONT.8308"; transcript_id "lncONT.8308.2";
LOC_Os01g05120.1	Chr1:2400945-2402884	LOC_Os01g05120	0	0	0	0	0	0	0.526827	0	0	PREDICTED: ubiquitin fusion degradation protein 1 homolog [Oryza sativa Japonica Group]		Chr5	Nanopore	exon	5835887	5835956	gene_id "lncONT.8308"; transcript_id "lncONT.8308.2";
ONT.128.3	Chr1:2403310-2405808	LOC_Os01g05130	2.64857	1.10461	1.94387	4.54927	4.363	5.18911	1.05365	3.335	1.60779	hypothetical protein OsI_00363 [Oryza sativa Indica Group]		Chr5	Nanopore	exon	5836399	5836777	gene_id "lncONT.8308"; transcript_id "lncONT.8308.2";
LOC_Os01g05130.1	Chr1:2403270-2405982	LOC_Os01g05130	9.93214	10.4938	15.5509	31.8449	31.6318	42.6661	13.6975	13.34	14.4701	PREDICTED: uncharacterized protein LOC4325469 [Oryza sativa Japonica Group]		Chr5	Nanopore	transcript	5818098	5821365	gene_id "lncONT.8308"; transcript_id "lncONT.8308.3"; xloc "XLOC_008077"; class_code "u";
LOC_Os01g05140.1	Chr1:2406438-2408067	LOC_Os01g05140	27.1479	32.0337	30.4539	58.5719	103.076	90.5212	15.278	7.22582	19.2935	PREDICTED: uncharacterized protein LOC4325470 [Oryza sativa Japonica Group]		Chr5	Nanopore	exon	5818098	5818220	gene_id "lncONT.8308"; transcript_id "lncONT.8308.3";
LOC_Os01g05150.1	Chr1:2414271-2415072	LOC_Os01g05150	45.0257	50.2597	47.3007	0	0	0	4.21461	5.00249	7.50303	PREDICTED: uncharacterized protein LOC9272534 [Oryza sativa Japonica Group]		Chr5	Nanopore	exon	5820492	5820623	gene_id "lncONT.8308"; transcript_id "lncONT.8308.3";
LOC_Os01g05160.1	Chr1:2419659-2420162	LOC_Os01g05160	0	0	0	0	0	0	0	0	0	hypothetical protein [Oryza sativa Japonica Group]		Chr5	Nanopore	exon	5821063	5821365	gene_id "lncONT.8308"; transcript_id "lncONT.8308.3";
LOC_Os01g05170.1	Chr1:2422242-2422914	LOC_Os01g05170	12.5807	12.1507	9.07138	9.09855	15.2705	8.64852	4.21461	2.22333	4.82338	Os01g0145000 [Oryza sativa Japonica Group]		Chr5	Nanopore	transcript	5818104	5836728	gene_id "lncONT.8308"; transcript_id "lncONT.8308.4"; gene_name "LOC_Os05g10660"; xloc "XLOC_008077"; cmp_ref "LOC_Os05g10660.1"; class_code "x";
ONT.132.1	Chr1:2435778-2438580	LOC_Os01g05180	7.94571	8.28457	7.12751	21.6091	26.7234	39.7832	9.48288	11.6725	9.11083	Os01g0146101, partial [Oryza sativa Japonica Group]		Chr5	Nanopore	exon	5818104	5818220	gene_id "lncONT.8308"; transcript_id "lncONT.8308.4";
ONT.132.2	Chr1:2435812-2436439	LOC_Os01g05180	6.62143	1.65691	5.18364	12.5105	5.45375	6.34225	6.32192	2.77916	6.43117	hypothetical protein [Oryza sativa Japonica Group]		Chr5	Nanopore	exon	5820492	5820623	gene_id "lncONT.8308"; transcript_id "lncONT.8308.4";
LOC_Os01g05180.1	Chr1:2434793-2438774	LOC_Os01g05180	2.64857	3.31383	1.94387	3.41196	2.72688	2.30627	1.58048	2.22333	2.67965	PREDICTED: uncharacterized protein LOC9272059 [Oryza sativa Japonica Group]		Chr5	Nanopore	exon	5821083	5821181	gene_id "lncONT.8308"; transcript_id "lncONT.8308.4";
LOC_Os01g05200.1	Chr1:2441246-2444912	LOC_Os01g05200	0	0	0	0	0	0	0	0	0	retrotransposon protein, putative, Ty1-copia subclass [Oryza sativa Japonica Group]		Chr5	Nanopore	exon	5835887	5835956	gene_id "lncONT.8308"; transcript_id "lncONT.8308.4";
LOC_Os01g05210.1	Chr1:2448716-2449048	LOC_Os01g05210	0	0	0	0	0	0	0	0	0	PREDICTED: uncharacterized protein LOC107277997 [Oryza sativa Japonica Group]		Chr5	Nanopore	exon	5836399	5836728	gene_id "lncONT.8308"; transcript_id "lncONT.8308.4";
LOC_Os01g05220.1	Chr1:2452591-2453586	LOC_Os01g05220	0	0	0	0	0	0	0	0	0	hypothetical protein OsJ_00348 [Oryza sativa Japonica Group]		Chr5	Nanopore	transcript	5820513	5836742	gene_id "lncONT.8308"; transcript_id "lncONT.8308.5"; gene_name "LOC_Os05g10660"; xloc "XLOC_008077"; cmp_ref "LOC_Os05g10660.1"; class_code "x";
LOC_Os01g05240.1	Chr1:2465466-2465814	LOC_Os01g05240	0	0	0	0	0	0	0	0	0	hypothetical protein [Oryza sativa Japonica Group]		Chr5	Nanopore	exon	5820513	5820623	gene_id "lncONT.8308"; transcript_id "lncONT.8308.5";
LOC_Os01g05250.1	Chr1:2474556-2475156	LOC_Os01g05250	0	0	0	0	0	0	0	0	0	hypothetical protein [Oryza sativa Japonica Group]		Chr5	Nanopore	exon	5821063	5821181	gene_id "lncONT.8308"; transcript_id "lncONT.8308.5";
LOC_Os01g05260.1	Chr1:2478076-2480001	LOC_Os01g05260	0	0	0	0	0	0	0	0	0	hypothetical protein [Oryza sativa Japonica Group]		Chr5	Nanopore	exon	5835887	5835956	gene_id "lncONT.8308"; transcript_id "lncONT.8308.5";
LOC_Os01g05280.1	Chr1:2487387-2487986	LOC_Os01g05280	0	0	0	0	0	0	0	0	0	hypothetical protein [Oryza sativa Japonica Group]		Chr5	Nanopore	exon	5836399	5836481	gene_id "lncONT.8308"; transcript_id "lncONT.8308.5";
LOC_Os01g05289.1	Chr1:2488387-2491433	LOC_Os01g05289	2.64857	1.10461	3.23978	3.98062	2.1815	4.61255	5.26827	5.55833	4.28745	Os01g0146101, partial [Oryza sativa Japonica Group]		Chr5	Nanopore	exon	5836648	5836742	gene_id "lncONT.8308"; transcript_id "lncONT.8308.5";
LOC_Os01g05300.1	Chr1:2498269-2498740	LOC_Os01g05300	0	0	0	0	0	0	0	0	0	hypothetical protein [Oryza sativa Japonica Group]		Chr5	Nanopore	transcript	5820514	5836478	gene_id "lncONT.8308"; transcript_id "lncONT.8308.6"; gene_name "LOC_Os05g10660"; xloc "XLOC_008077"; cmp_ref "LOC_Os05g10660.1"; class_code "x";
LOC_Os01g05310.1	Chr1:2500280-2501249	LOC_Os01g05310	1.32429	4.41844	3.88773	0	0	0	1.05365	1.6675	0	hypothetical protein OsJ_00355 [Oryza sativa Japonica Group]		Chr5	Nanopore	exon	5820514	5820623	gene_id "lncONT.8308"; transcript_id "lncONT.8308.6";
LOC_Os01g05320.1	Chr1:2504388-2510703	LOC_Os01g05320	0	0	0	0	0.545375	0	0.526827	1.11167	0.535931	retrotransposon protein, putative, Ty1-copia subclass [Oryza sativa Japonica Group]		Chr5	Nanopore	exon	5821063	5821166	gene_id "lncONT.8308"; transcript_id "lncONT.8308.6";
LOC_Os01g05330.1	Chr1:2514678-2515682	LOC_Os01g05330	0	0	0	0	0	0	0	0	0	hypothetical protein [Oryza sativa Japonica Group]		Chr5	Nanopore	exon	5835872	5835956	gene_id "lncONT.8308"; transcript_id "lncONT.8308.6";
LOC_Os01g05340.1	Chr1:2520384-2522110	LOC_Os01g05340	0.662143	0.552305	0	0.568659	0.545375	0	0	0	0	hypothetical protein [Oryza sativa Japonica Group]		Chr5	Nanopore	exon	5836399	5836478	gene_id "lncONT.8308"; transcript_id "lncONT.8308.6";
LOC_Os01g05350.1	Chr1:2529389-2532475	LOC_Os01g05350	0	0	0	0	0	0	0	0	0	Os01g0146600, partial [Oryza sativa Japonica Group]		Chr5	Nanopore	transcript	8107374	8108281	gene_id "lncONT.8361"; transcript_id "lncONT.8361.1"; xloc "XLOC_008619"; class_code "u";
LOC_Os01g05360.1	Chr1:2535300-2535680	LOC_Os01g05360	0	0	0	0	0	0	0	0	0	PREDICTED: uncharacterized protein LOC107281773 [Oryza sativa Japonica Group]		Chr5	Nanopore	exon	8107374	8108017	gene_id "lncONT.8361"; transcript_id "lncONT.8361.1";
LOC_Os01g05370.1	Chr1:2535825-2540763	LOC_Os01g05370	1.32429	0.552305	1.29591	0	0	0	1.58048	0.555833	3.21559	putative polyprotein [Oryza sativa Japonica Group]		Chr5	Nanopore	exon	8108105	8108281	gene_id "lncONT.8361"; transcript_id "lncONT.8361.1";
LOC_Os01g05380.1	Chr1:2542013-2542732	LOC_Os01g05380	0	0	0	0	0	0	0	0	0	OSJNBb0020O11.13 [Oryza sativa Japonica Group]		Chr5	Nanopore	transcript	12050891	12052756	gene_id "lncONT.8405"; transcript_id "lncONT.8405.1"; xloc "XLOC_008119"; class_code "u";
LOC_Os01g05390.1	Chr1:2547915-2548298	LOC_Os01g05390	0	0	0	0	0	0	0	0	0	hypothetical protein OsI_00376 [Oryza sativa Indica Group]		Chr5	Nanopore	exon	12050891	12051055	gene_id "lncONT.8405"; transcript_id "lncONT.8405.1";
LOC_Os01g05400.1	Chr1:2550946-2552121	LOC_Os01g05400	0	0	0	0	0	0	0	0	0	Os01g0147001 [Oryza sativa Japonica Group]		Chr5	Nanopore	exon	12052523	12052756	gene_id "lncONT.8405"; transcript_id "lncONT.8405.1";
LOC_Os01g05410.1	Chr1:2553620-2554021	LOC_Os01g05410	0	1.65691	0.647955	0	0	0	0	0	0	PREDICTED: uncharacterized protein LOC107276625 [Oryza sativa Japonica Group]		Chr5	Nanopore	transcript	12241323	12253837	gene_id "lncONT.8408"; transcript_id "lncONT.8408.1"; gene_name "LOC_Os05g20840"; xloc "XLOC_008643"; cmp_ref "LOC_Os05g20840.1"; class_code "o";
LOC_Os01g05420.1	Chr1:2560858-2565373	LOC_Os01g05420	41.715	40.8706	29.158	32.4136	16.9066	22.4862	24.7609	31.6825	27.3325	PREDICTED: transcription factor IWS1 [Oryza sativa Japonica Group]		Chr5	Nanopore	exon	12241323	12241474	gene_id "lncONT.8408"; transcript_id "lncONT.8408.1";
ONT.134.2	Chr1:2568102-2569405	LOC_Os01g05430	0	0	0	1.70598	0	1.15314	3.16096	3.89083	0.535931	unnamed protein product [Oryza sativa Japonica Group]		Chr5	Nanopore	exon	12242613	12242678	gene_id "lncONT.8408"; transcript_id "lncONT.8408.1";
ONT.134.3	Chr1:2568102-2569920	LOC_Os01g05430	2.64857	0.552305	0	10.2359	5.99913	6.34225	14.7512	13.8958	12.8623	unnamed protein product [Oryza sativa Japonica Group]		Chr5	Nanopore	exon	12252536	12252607	gene_id "lncONT.8408"; transcript_id "lncONT.8408.1";
LOC_Os01g05430.1	Chr1:2568051-2570029	LOC_Os01g05430	3.31071	8.28457	3.23978	24.4524	14.7251	17.297	40.5657	40.5758	27.8684	unnamed protein product [Oryza sativa Japonica Group]		Chr5	Nanopore	exon	12253700	12253837	gene_id "lncONT.8408"; transcript_id "lncONT.8408.1";
LOC_Os01g05440.1	Chr1:2570072-2571997	LOC_Os01g05440	0	0	0.647955	1.13732	0	0	2.63413	1.11167	1.60779	putative transcription factor X1 [Oryza sativa Japonica Group]		Chr5	Nanopore	transcript	16984500	16987105	gene_id "lncONT.8505"; transcript_id "lncONT.8505.1"; gene_name "LOC_Os05g28970"; xloc "XLOC_008692"; cmp_ref "LOC_Os05g28970.1"; class_code "x";
ONT.135.1	Chr1:2573355-2574270	LOC_Os01g05450	5.95929	4.97074	2.59182	6.25525	8.18063	6.91882	2.10731	1.11167	3.75152	hypothetical protein [Oryza sativa Japonica Group]		Chr5	Nanopore	exon	16984500	16985423	gene_id "lncONT.8505"; transcript_id "lncONT.8505.1";
LOC_Os01g05450.1	Chr1:2573049-2574201	LOC_Os01g05450	5.29714	3.31383	5.8316	10.2359	8.726	8.07196	4.21461	5.00249	6.9671	hypothetical protein [Oryza sativa Japonica Group]		Chr5	Nanopore	exon	16985790	16985940	gene_id "lncONT.8505"; transcript_id "lncONT.8505.1";
LOC_Os01g05460.1	Chr1:2575583-2578210	LOC_Os01g05460	0	0	0	0	0	0.576568	0	0	0	hypothetical protein [Oryza sativa Japonica Group]		Chr5	Nanopore	exon	16986365	16986495	gene_id "lncONT.8505"; transcript_id "lncONT.8505.1";
ONT.136.1	Chr1:2581257-2583595	LOC_Os01g05470	21.1886	22.0922	22.6784	17.0598	14.1798	5.76568	3.68779	6.66999	6.43117	hypothetical protein OsI_00387 [Oryza sativa Indica Group]		Chr5	Nanopore	exon	16986840	16987105	gene_id "lncONT.8505"; transcript_id "lncONT.8505.1";
LOC_Os01g05470.1	Chr1:2579552-2583575	LOC_Os01g05470	27.1479	24.3014	24.6223	33.5509	22.3604	28.8284	10.0097	11.1167	10.7186	PREDICTED: factor of DNA methylation 1 [Oryza sativa Japonica Group]		Chr5	Nanopore	transcript	18370280	18371188	gene_id "lncONT.8546"; transcript_id "lncONT.8546.3"; xloc "XLOC_008715"; class_code "u";
LOC_Os01g05480.1	Chr1:2584986-2587695	LOC_Os01g05480	0.662143	1.65691	2.59182	1.70598	1.09075	1.15314	0	0.555833	1.07186	PREDICTED: uncharacterized protein LOC4325210 isoform X2 [Oryza sativa Japonica Group]		Chr5	Nanopore	exon	18370280	18370893	gene_id "lncONT.8546"; transcript_id "lncONT.8546.3";
LOC_Os01g05480.2	Chr1:2584986-2587547	LOC_Os01g05480	1.32429	1.10461	0.647955	4.54927	2.72688	0	1.05365	0.555833	0.535931	Os01g0147800, partial [Oryza sativa Japonica Group]		Chr5	Nanopore	exon	18370966	18371188	gene_id "lncONT.8546"; transcript_id "lncONT.8546.3";
LOC_Os01g05480.3	Chr1:2584986-2589023	LOC_Os01g05480	0	1.10461	1.29591	1.13732	1.63613	1.15314	0.526827	0	0	PREDICTED: uncharacterized protein LOC4325210 isoform X1 [Oryza sativa Japonica Group]		Chr5	Nanopore	transcript	18720447	18722109	gene_id "lncONT.8559"; transcript_id "lncONT.8559.1"; gene_name "LOC_Os05g32110"; xloc "XLOC_008191"; cmp_ref "LOC_Os05g32110.4"; class_code "x";
ONT.137.1	Chr1:2589775-2593608	LOC_Os01g05490	2008.94	1839.18	1866.11	1189.07	1503.05	1407.98	1869.71	2016	1713.37	triosephosphate isomerase [Oryza sativa Japonica Group]		Chr5	Nanopore	exon	18720447	18720599	gene_id "lncONT.8559"; transcript_id "lncONT.8559.1";
LOC_Os01g05490.1	Chr1:2589537-2593641	LOC_Os01g05490	39.0664	36.4521	45.3569	11.9418	16.3613	17.297	45.8339	50.5808	42.3385	PREDICTED: triosephosphate isomerase, cytosolic [Oryza sativa Japonica Group]		Chr5	Nanopore	exon	18721651	18722109	gene_id "lncONT.8559"; transcript_id "lncONT.8559.1";
LOC_Os01g05490.2	Chr1:2589537-2593641	LOC_Os01g05490	52.3093	44.1844	44.061	20.4717	26.7234	28.2518	60.5851	61.6974	49.8416	PREDICTED: triosephosphate isomerase, cytosolic [Oryza sativa Japonica Group]		Chr5	Nanopore	transcript	18720447	18722576	gene_id "lncONT.8559"; transcript_id "lncONT.8559.2"; gene_name "LOC_Os05g32110"; xloc "XLOC_008191"; cmp_ref "LOC_Os05g32110.4"; class_code "x";
ONT.138.1	Chr1:2609763-2612757	LOC_Os01g05500	23.175	15.4645	9.71933	12.5105	6.5445	14.9908	7.37558	21.1216	15.542	Os01g0148050, partial [Oryza sativa Japonica Group]		Chr5	Nanopore	exon	18720447	18720599	gene_id "lncONT.8559"; transcript_id "lncONT.8559.2";
ONT.138.2	Chr1:2612329-2612758	LOC_Os01g05500	0.662143	0.552305	1.29591	0.568659	0	0	0	0.555833	0.535931	--		Chr5	Nanopore	exon	18721651	18722576	gene_id "lncONT.8559"; transcript_id "lncONT.8559.2";
LOC_Os01g05500.1	Chr1:2599850-2612793	LOC_Os01g05500	0.662143	3.31383	1.29591	0	1.09075	0.576568	2.10731	1.11167	0	PREDICTED: E3 ubiquitin-protein ligase PRT6 [Oryza sativa Japonica Group]		Chr5	Nanopore	transcript	25366888	25367412	gene_id "lncONT.8845"; transcript_id "lncONT.8845.1"; xloc "XLOC_008329"; class_code "u";
LOC_Os01g05500.2	Chr1:2599850-2612865	LOC_Os01g05500	15.8914	16.0168	16.1989	8.52989	9.27138	5.18911	10.5365	22.2333	12.3264	PREDICTED: E3 ubiquitin-protein ligase PRT6 [Oryza sativa Japonica Group]		Chr5	Nanopore	exon	25366888	25367073	gene_id "lncONT.8845"; transcript_id "lncONT.8845.1";
LOC_Os01g05510.1	Chr1:2613656-2623196	LOC_Os01g05510	0	0	0	0.568659	1.09075	1.7297	0.526827	1.11167	0	PREDICTED: uncharacterized protein LOC4325213 isoform X2 [Oryza sativa Japonica Group]		Chr5	Nanopore	exon	25367220	25367412	gene_id "lncONT.8845"; transcript_id "lncONT.8845.1";
LOC_Os01g05510.2	Chr1:2614093-2623196	LOC_Os01g05510	1.32429	0.552305	1.29591	2.27464	3.27225	4.61255	1.05365	3.335	1.07186	PREDICTED: uncharacterized protein LOC4325213 isoform X2 [Oryza sativa Japonica Group]		Chr5	Nanopore	transcript	29187694	29188919	gene_id "lncONT.9058"; transcript_id "lncONT.9058.1"; xloc "XLOC_008966"; class_code "u";
LOC_Os01g05510.3	Chr1:2613656-2623196	LOC_Os01g05510	0	1.65691	0.647955	2.27464	1.09075	2.88284	0	0	0	PREDICTED: uncharacterized protein LOC4325213 isoform X1 [Oryza sativa Japonica Group]		Chr5	Nanopore	exon	29187694	29187878	gene_id "lncONT.9058"; transcript_id "lncONT.9058.1";
LOC_Os01g05510.4	Chr1:2613656-2623196	LOC_Os01g05510	2.64857	2.20922	2.59182	5.68659	5.45375	7.49539	2.10731	1.6675	1.60779	unknown protein [Oryza sativa Japonica Group]		Chr5	Nanopore	exon	29188079	29188919	gene_id "lncONT.9058"; transcript_id "lncONT.9058.1";
LOC_Os01g05510.5	Chr1:2613656-2623196	LOC_Os01g05510	2.64857	4.41844	9.07138	18.7658	17.452	33.441	1.05365	6.11416	4.28745	unknown protein [Oryza sativa Japonica Group]		Chr5	Nanopore	transcript	29312259	29313549	gene_id "lncONT.9062"; transcript_id "lncONT.9062.2"; gene_name "LOC_Os05g51090"; xloc "XLOC_008442"; cmp_ref "LOC_Os05g51090.1"; class_code "x";
LOC_Os01g05520.1	Chr1:2629374-2630050	LOC_Os01g05520	0	0	0	0	0	0	0.526827	0	0	unnamed protein product [Oryza sativa Japonica Group]		Chr5	Nanopore	exon	29312259	29312596	gene_id "lncONT.9062"; transcript_id "lncONT.9062.2";
LOC_Os01g05530.1	Chr1:2632554-2638081	LOC_Os01g05530	5.95929	6.62766	5.8316	14.7851	11.4529	5.76568	4.74144	8.89332	6.9671	PREDICTED: uncharacterized protein LOC4325215 [Oryza sativa Japonica Group]		Chr5	Nanopore	exon	29313095	29313549	gene_id "lncONT.9062"; transcript_id "lncONT.9062.2";
LOC_Os01g05540.1	Chr1:2640937-2644665	LOC_Os01g05540	1.32429	1.65691	3.88773	6.25525	5.99913	6.91882	1.05365	0.555833	2.67965	PREDICTED: uncharacterized protein LOC4325216 [Oryza sativa Japonica Group]		Chr6	Nanopore	transcript	1674352	1677403	gene_id "lncONT.9190"; transcript_id "lncONT.9190.2"; gene_name "LOC_Os06g04070"; xloc "XLOC_009502"; cmp_ref "LOC_Os06g04070.1"; class_code "o";
LOC_Os01g05550.1	Chr1:2651134-2651589	LOC_Os01g05550	0	0	0	0	0	0	0	0	0	hypothetical protein [Oryza sativa Japonica Group]		Chr6	Nanopore	exon	1674352	1674446	gene_id "lncONT.9190"; transcript_id "lncONT.9190.2";
LOC_Os01g05560.1	Chr1:2652648-2655639	LOC_Os01g05560	72.1736	72.3519	71.9231	115.438	90.5323	89.9446	23.7072	19.4541	25.1888	PREDICTED: uncharacterized protein LOC4325217 [Oryza sativa Japonica Group]		Chr6	Nanopore	exon	1676866	1677403	gene_id "lncONT.9190"; transcript_id "lncONT.9190.2";
LOC_Os01g05570.1	Chr1:2660822-2661301	LOC_Os01g05570	0	0	0	0	0	0	0	0	0	hypothetical protein [Oryza sativa Japonica Group]		Chr6	Nanopore	transcript	2071493	2072926	gene_id "lncONT.9216"; transcript_id "lncONT.9216.2"; xloc "XLOC_009518"; class_code "u";
LOC_Os01g05580.1	Chr1:2663539-2664072	LOC_Os01g05580	0	0	0	0	0	0	0	0	0	hypothetical protein [Oryza sativa Japonica Group]		Chr6	Nanopore	exon	2071493	2071790	gene_id "lncONT.9216"; transcript_id "lncONT.9216.2";
ONT.140.1	Chr1:2665085-2668965	LOC_Os01g05585	1.98643	0	0	0	0.545375	0	34.2437	43.9108	40.7308	hypothetical protein OsI_00402 [Oryza sativa Indica Group]		Chr6	Nanopore	exon	2072827	2072926	gene_id "lncONT.9216"; transcript_id "lncONT.9216.2";
ONT.140.2	Chr1:2665231-2668966	LOC_Os01g05585	0	0	0	0	0	0	7.9024	13.34	4.82338	hypothetical protein OsI_00402 [Oryza sativa Indica Group]		Chr6	Nanopore	transcript	13910492	13912229	gene_id "lncONT.9571"; transcript_id "lncONT.9571.1"; xloc "XLOC_009701"; class_code "u";
LOC_Os01g05585.1	Chr1:2665412-2666458	LOC_Os01g05585	0	0	0	0	0	0	0	0	0	hypothetical protein OsI_00402 [Oryza sativa Indica Group]		Chr6	Nanopore	exon	13910492	13910740	gene_id "lncONT.9571"; transcript_id "lncONT.9571.1";
LOC_Os01g05590.1	Chr1:2666504-2667785	LOC_Os01g05590	0	0	0	0	0	0	0.526827	0	0	hypothetical protein OsJ_00377 [Oryza sativa Japonica Group]		Chr6	Nanopore	exon	13911559	13911667	gene_id "lncONT.9571"; transcript_id "lncONT.9571.1";
LOC_Os01g05600.1	Chr1:2669952-2672924	LOC_Os01g05600	0	0.552305	0.647955	0	1.09075	0	0.526827	0	0.535931	PREDICTED: putative disease resistance protein RGA1 [Oryza sativa Japonica Group]		Chr6	Nanopore	exon	13911887	13912229	gene_id "lncONT.9571"; transcript_id "lncONT.9571.1";
ONT.141.1	Chr1:2674400-2674654	LOC_Os01g05610	0.662143	0	0	2.27464	3.27225	2.88284	0	0.555833	0.535931	--		Chr6	Nanopore	transcript	13910593	13912228	gene_id "lncONT.9571"; transcript_id "lncONT.9571.2"; xloc "XLOC_009701"; class_code "u";
ONT.141.3	Chr1:2674400-2675192	LOC_Os01g05610	1.98643	6.07535	4.53569	19.3344	19.0881	15.5673	0.526827	0.555833	2.14372	PREDICTED: histone H2B.1-like [Brachypodium distachyon]		Chr6	Nanopore	exon	13910593	13910740	gene_id "lncONT.9571"; transcript_id "lncONT.9571.2";
ONT.141.4	Chr1:2674401-2675065	LOC_Os01g05610	3.97286	3.86613	3.23978	17.6284	23.9965	24.2159	3.16096	1.11167	0	RecName: Full=Histone H2B.10		Chr6	Nanopore	exon	13911559	13911667	gene_id "lncONT.9571"; transcript_id "lncONT.9571.2";
ONT.141.6	Chr1:2674401-2687459	LOC_Os01g05610	29.1343	35.3475	31.1019	172.304	184.337	187.961	10.5365	11.6725	15.542	PREDICTED: histone H2B.10 [Oryza sativa Japonica Group]		Chr6	Nanopore	exon	13911887	13912228	gene_id "lncONT.9571"; transcript_id "lncONT.9571.2";
ONT.141.5	Chr1:2674401-2687510	LOC_Os01g05610	3.97286	3.31383	3.23978	25.5897	22.9058	16.7205	2.63413	0.555833	0.535931	putative histone H2B, partial [Cynodon dactylon]		Chr6	Nanopore	transcript	13911558	13912142	gene_id "lncONT.9571"; transcript_id "lncONT.9571.3"; xloc "XLOC_009701"; class_code "u";
ONT.141.8	Chr1:2674402-2687523	LOC_Os01g05610	47.6743	41.9752	35.6375	199.031	224.149	214.483	16.8585	12.7841	21.4372	RecName: Full=Histone H2B.10		Chr6	Nanopore	exon	13911558	13911667	gene_id "lncONT.9571"; transcript_id "lncONT.9571.3";
ONT.141.9	Chr1:2674403-2687474	LOC_Os01g05610	4.635	2.20922	4.53569	20.4717	22.3604	23.0627	0.526827	1.6675	2.14372	PREDICTED: histone H2B.10 [Oryza sativa Japonica Group]		Chr6	Nanopore	exon	13911887	13912142	gene_id "lncONT.9571"; transcript_id "lncONT.9571.3";
ONT.141.12	Chr1:2674404-2675149	LOC_Os01g05610	3.31071	3.31383	0.647955	7.39257	7.08988	10.9548	0.526827	0	0	histone H2B.1 [Zea mays]		Chr6	Nanopore	transcript	15628300	15630125	gene_id "lncONT.9596"; transcript_id "lncONT.9596.1"; gene_name "LOC_Os06g27630"; xloc "XLOC_009221"; cmp_ref "LOC_Os06g27630.1"; class_code "x";
ONT.141.13	Chr1:2674404-2687465	LOC_Os01g05610	7.94571	4.41844	11.0152	28.433	36.5401	38.6301	6.32192	1.6675	1.60779	PREDICTED: histone H2B.3 [Oryza sativa Japonica Group]		Chr6	Nanopore	exon	15628300	15628630	gene_id "lncONT.9596"; transcript_id "lncONT.9596.1";
ONT.141.11	Chr1:2674404-2687689	LOC_Os01g05610	60.9171	65.172	46.0048	240.543	237.784	260.609	23.1804	18.3425	25.1888	RecName: Full=Histone H2B.10		Chr6	Nanopore	exon	15628707	15628809	gene_id "lncONT.9596"; transcript_id "lncONT.9596.1";
ONT.141.14	Chr1:2674406-2687421	LOC_Os01g05610	1.98643	0.552305	1.94387	7.39257	10.3621	4.03598	0.526827	0	0	PREDICTED: histone H2B.5 [Oryza brachyantha]		Chr6	Nanopore	exon	15629725	15630125	gene_id "lncONT.9596"; transcript_id "lncONT.9596.1";
LOC_Os01g05610.1	Chr1:2674400-2675373	LOC_Os01g05610	217.183	205.457	211.233	917.248	1061.3	1013.03	80.0777	63.3649	75.5663	PREDICTED: histone H2B.10 [Oryza sativa Japonica Group]		Chr6	Nanopore	transcript	16292612	16294340	gene_id "lncONT.9610"; transcript_id "lncONT.9610.1"; xloc "XLOC_009228"; class_code "u";
ONT.142.1	Chr1:2681048-2682052	LOC_Os01g05620	18.54	18.2261	13.6071	21.6091	14.1798	19.6033	4.21461	7.22582	5.89524	--		Chr6	Nanopore	exon	16292612	16292849	gene_id "lncONT.9610"; transcript_id "lncONT.9610.1";
ONT.142.2	Chr1:2681284-2682049	LOC_Os01g05620	0.662143	0	1.29591	1.70598	2.1815	2.30627	0.526827	0.555833	0	--		Chr6	Nanopore	exon	16294033	16294340	gene_id "lncONT.9610"; transcript_id "lncONT.9610.1";
LOC_Os01g05620.1	Chr1:2682019-2684988	LOC_Os01g05620	7.28357	7.17996	5.18364	7.39257	3.27225	8.07196	0.526827	3.335	2.67965	PREDICTED: putative disease resistance protein RGA1 [Oryza sativa Japonica Group]		Chr6	Nanopore	transcript	16887164	16888080	gene_id "lncONT.9620"; transcript_id "lncONT.9620.1"; xloc "XLOC_009728"; class_code "u";
ONT.141.15	Chr1:2686756-2687460	LOC_Os01g05630	2.64857	3.31383	3.88773	17.0598	23.4511	18.4502	2.10731	0	1.60779	putative histone H2B, partial [Cynodon dactylon]		Chr6	Nanopore	exon	16887164	16887730	gene_id "lncONT.9620"; transcript_id "lncONT.9620.1";
LOC_Os01g05630.1	Chr1:2686729-2687700	LOC_Os01g05630	1.32429	2.20922	0.647955	6.82391	11.4529	10.3782	0	0	0.535931	PREDICTED: histone H2B.10 [Oryza sativa Japonica Group]		Chr6	Nanopore	exon	16887832	16888080	gene_id "lncONT.9620"; transcript_id "lncONT.9620.1";
LOC_Os01g05640.1	Chr1:2688623-2692186	LOC_Os01g05640	0.662143	1.65691	0.647955	2.27464	0.545375	0.576568	0	0.555833	0.535931	putative protein kinase Xa21 [Oryza sativa Japonica Group]		Chr6	Nanopore	transcript	16887324	16888080	gene_id "lncONT.9620"; transcript_id "lncONT.9620.2"; xloc "XLOC_009728"; class_code "u";
ONT.144.3	Chr1:2693503-2695081	LOC_Os01g05650	0	0.552305	0.647955	0	0	0	1.05365	3.335	3.75152	hypothetical protein OsI_00402 [Oryza sativa Indica Group]		Chr6	Nanopore	exon	16887324	16887730	gene_id "lncONT.9620"; transcript_id "lncONT.9620.2";
LOC_Os01g05650.1	Chr1:2693134-2695085	LOC_Os01g05650	365.503	366.178	403.028	1.13732	3.81763	6.34225	789.713	899.893	798.001	hypothetical protein OsI_00402 [Oryza sativa Indica Group]		Chr6	Nanopore	exon	16887832	16888080	gene_id "lncONT.9620"; transcript_id "lncONT.9620.2";
LOC_Os01g05660.1	Chr1:2698928-2703491	LOC_Os01g05660	0	1.10461	0	0	0	0	1.05365	1.11167	0	PREDICTED: uncharacterized protein LOC4324515 isoform X1 [Oryza sativa Japonica Group]		Chr6	Nanopore	transcript	17362154	17364972	gene_id "lncONT.9624"; transcript_id "lncONT.9624.2"; gene_name "LOC_Os06g30110"; xloc "XLOC_009235"; cmp_ref "LOC_Os06g30110.1"; class_code "x";
LOC_Os01g05660.2	Chr1:2698934-2704332	LOC_Os01g05660	0	1.65691	0.647955	0	0	0	0	1.6675	0	PREDICTED: uncharacterized protein LOC4324515 isoform X1 [Oryza sativa Japonica Group]		Chr6	Nanopore	exon	17362154	17362286	gene_id "lncONT.9624"; transcript_id "lncONT.9624.2";
LOC_Os01g05660.3	Chr1:2698934-2704553	LOC_Os01g05660	1.32429	2.20922	1.29591	0	0	0.576568	2.63413	2.22333	1.60779	PREDICTED: uncharacterized protein LOC4324515 isoform X1 [Oryza sativa Japonica Group]		Chr6	Nanopore	exon	17363312	17363368	gene_id "lncONT.9624"; transcript_id "lncONT.9624.2";
ONT.146.1	Chr1:2707686-2711426	LOC_Os01g05670	5.29714	2.76152	1.94387	11.9418	7.08988	5.18911	2.63413	3.335	2.67965	very-long-chain enoyl-CoA reductase [Ananas comosus]		Chr6	Nanopore	exon	17364687	17364972	gene_id "lncONT.9624"; transcript_id "lncONT.9624.2";
LOC_Os01g05670.1	Chr1:2707498-2711428	LOC_Os01g05670	20.5264	23.1968	19.4387	63.1212	46.3569	56.5037	14.2243	24.4566	19.8294	PREDICTED: very-long-chain enoyl-CoA reductase [Oryza sativa Japonica Group]		Chr6	Nanopore	transcript	17900150	17901491	gene_id "lncONT.9635"; transcript_id "lncONT.9635.1"; xloc "XLOC_009243"; class_code "u";
LOC_Os01g05680.1	Chr1:2713412-2716075	LOC_Os01g05680	4.635	3.31383	3.23978	13.0792	13.089	15.5673	4.74144	3.335	3.75152	very-long-chain (3R)-3-hydroxyacyl-CoA dehydratase PASTICCINO 2B [Oryza sativa Japonica Group]		Chr6	Nanopore	exon	17900150	17900431	gene_id "lncONT.9635"; transcript_id "lncONT.9635.1";
ONT.147.1	Chr1:2717795-2721187	LOC_Os01g05694	72.8357	69.5904	61.5558	147.851	173.975	181.619	41.0925	46.1341	35.9074	PREDICTED: geranylgeranyl transferase type-1 subunit beta [Oryza sativa Japonica Group]		Chr6	Nanopore	exon	17901098	17901158	gene_id "lncONT.9635"; transcript_id "lncONT.9635.1";
ONT.147.3	Chr1:2718042-2721060	LOC_Os01g05694	53.6336	53.5736	46.0048	85.2989	113.438	121.656	30.556	28.9033	27.3325	uncharacterized protein LOC111946217 [Oryza sativa Japonica Group]		Chr6	Nanopore	exon	17901274	17901491	gene_id "lncONT.9635"; transcript_id "lncONT.9635.1";
ONT.147.2	Chr1:2718042-2721082	LOC_Os01g05694	3.31071	3.86613	3.88773	9.09855	7.08988	8.07196	1.05365	3.335	0.535931	PREDICTED: geranylgeranyl transferase type-1 subunit beta [Oryza sativa Japonica Group]		Chr6	Nanopore	transcript	24482056	24482790	gene_id "lncONT.9777"; transcript_id "lncONT.9777.1"; gene_name "LOC_Os06g40990"; xloc "XLOC_009807"; cmp_ref "LOC_Os06g40990.1"; class_code "o";
LOC_Os01g05694.1	Chr1:2719212-2720873	LOC_Os01g05694	0	0	0	0	0	0	0	0	0	hypothetical protein OsJ_00388 [Oryza sativa Japonica Group]		Chr6	Nanopore	exon	24482056	24482345	gene_id "lncONT.9777"; transcript_id "lncONT.9777.1";
LOC_Os01g05710.1	Chr1:2722518-2724797	LOC_Os01g05710	1.32429	3.31383	1.94387	5.11793	4.363	2.30627	1.05365	2.22333	0.535931	PREDICTED: very-long-chain (3R)-3-hydroxyacyl-CoA dehydratase PASTICCINO 2A-like [Oryza sativa Japonica Group]		Chr6	Nanopore	exon	24482725	24482790	gene_id "lncONT.9777"; transcript_id "lncONT.9777.1";
LOC_Os01g05720.1	Chr1:2728135-2730972	LOC_Os01g05720	0	0	0.647955	0	0	0	0	0.555833	0.535931	Os01g0150500 [Oryza sativa Japonica Group]		Chr6	Nanopore	transcript	24482067	24482807	gene_id "lncONT.9777"; transcript_id "lncONT.9777.2"; gene_name "LOC_Os06g40990"; xloc "XLOC_009807"; cmp_ref "LOC_Os06g40990.1"; class_code "o";
LOC_Os01g05730.1	Chr1:2735509-2737830	LOC_Os01g05730	0	0	0	0	0	0	0	0	0	PREDICTED: uncharacterized protein LOC107280763 [Oryza sativa Japonica Group]		Chr6	Nanopore	exon	24482067	24482330	gene_id "lncONT.9777"; transcript_id "lncONT.9777.2";
LOC_Os01g05744.1	Chr1:2742507-2747439	LOC_Os01g05744	1.32429	0.552305	0.647955	1.13732	1.09075	0.576568	1.05365	0	1.07186	PREDICTED: very-long-chain (3R)-3-hydroxyacyl-CoA dehydratase PASTICCINO 2A-like [Oryza sativa Japonica Group]		Chr6	Nanopore	exon	24482741	24482807	gene_id "lncONT.9777"; transcript_id "lncONT.9777.2";
LOC_Os01g05760.1	Chr1:2752218-2753012	LOC_Os01g05760	0	0	0	0	0	0	0	0	0	hypothetical protein OsJ_00392 [Oryza sativa Japonica Group]		Chr6	Nanopore	transcript	24482070	24482807	gene_id "lncONT.9777"; transcript_id "lncONT.9777.3"; gene_name "LOC_Os06g40990"; xloc "XLOC_009807"; cmp_ref "LOC_Os06g40990.1"; class_code "o";
LOC_Os01g05770.1	Chr1:2753790-2757078	LOC_Os01g05770	0	0	0	0.568659	0	0	0	0.555833	0.535931	Os01g0150950 [Oryza sativa Japonica Group]		Chr6	Nanopore	exon	24482070	24482347	gene_id "lncONT.9777"; transcript_id "lncONT.9777.3";
LOC_Os01g05780.1	Chr1:2759369-2761393	LOC_Os01g05780	0.662143	0	0.647955	1.13732	0	0	0	1.6675	0	hypothetical protein OsJ_00394 [Oryza sativa Japonica Group]		Chr6	Nanopore	exon	24482571	24482807	gene_id "lncONT.9777"; transcript_id "lncONT.9777.3";
ONT.148.1	Chr1:2765770-2768435	LOC_Os01g05790	12.5807	9.94149	12.9591	6.82391	7.08988	12.1079	6.84875	7.22582	4.28745	hypothetical protein OsJ_00395 [Oryza sativa Japonica Group]		Chr6	Nanopore	transcript	24482070	24482812	gene_id "lncONT.9777"; transcript_id "lncONT.9777.5"; gene_name "LOC_Os06g40990"; xloc "XLOC_009807"; cmp_ref "LOC_Os06g40990.1"; class_code "o";
LOC_Os01g05790.1	Chr1:2765773-2768644	LOC_Os01g05790	35.0936	36.4521	36.9335	24.4524	23.4511	29.405	11.0634	28.3475	17.6857	PREDICTED: uncharacterized protein LOC4324523 [Oryza sativa Japonica Group]		Chr6	Nanopore	exon	24482070	24482349	gene_id "lncONT.9777"; transcript_id "lncONT.9777.5";
LOC_Os01g05800.1	Chr1:2770140-2774609	LOC_Os01g05800	7.28357	4.97074	5.18364	1.13732	1.63613	0.576568	3.16096	1.6675	2.67965	PREDICTED: inner membrane protein PPF-1, chloroplastic isoform X1 [Oryza sativa Japonica Group]		Chr6	Nanopore	exon	24482765	24482812	gene_id "lncONT.9777"; transcript_id "lncONT.9777.5";
LOC_Os01g05800.2	Chr1:2770140-2774609	LOC_Os01g05800	9.27	12.703	14.255	2.27464	1.63613	2.30627	4.74144	6.66999	4.82338	hypothetical protein OsI_00422 [Oryza sativa Indica Group]		Chr6	Nanopore	transcript	24482071	24482809	gene_id "lncONT.9777"; transcript_id "lncONT.9777.6"; gene_name "LOC_Os06g40990"; xloc "XLOC_009807"; cmp_ref "LOC_Os06g40990.1"; class_code "o";
LOC_Os01g05810.1	Chr1:2776973-2781775	LOC_Os01g05810	15.8914	17.1215	18.7907	0.568659	0.545375	0.576568	2.63413	2.22333	1.07186	PREDICTED: gamma-glutamyltranspeptidase 3 [Oryza sativa Japonica Group]		Chr6	Nanopore	exon	24482071	24482333	gene_id "lncONT.9777"; transcript_id "lncONT.9777.6";
LOC_Os01g05820.1	Chr1:2783189-2790454	LOC_Os01g05820	1.98643	4.97074	3.88773	0	0	0	2.63413	2.22333	4.28745	PREDICTED: gamma-glutamyltranspeptidase 3 [Oryza sativa Japonica Group]		Chr6	Nanopore	exon	24482557	24482809	gene_id "lncONT.9777"; transcript_id "lncONT.9777.6";
ONT.149.2	Chr1:2792148-2795512	LOC_Os01g05830	7.28357	4.97074	3.23978	3.98062	6.5445	1.7297	4.21461	9.44915	4.28745	PREDICTED: uncharacterized protein LOC4324527 [Oryza sativa Japonica Group]		Chr6	Nanopore	transcript	24482073	24482808	gene_id "lncONT.9777"; transcript_id "lncONT.9777.9"; gene_name "LOC_Os06g40990"; xloc "XLOC_009807"; cmp_ref "LOC_Os06g40990.1"; class_code "o";
LOC_Os01g05830.1	Chr1:2791224-2795865	LOC_Os01g05830	56.2821	44.1844	52.4844	32.9822	28.3595	31.7113	45.8339	57.2508	48.2338	PREDICTED: uncharacterized protein LOC4324527 [Oryza sativa Japonica Group]		Chr6	Nanopore	exon	24482073	24482351	gene_id "lncONT.9777"; transcript_id "lncONT.9777.9";
LOC_Os01g05840.1	Chr1:2800504-2803742	LOC_Os01g05840	1.98643	1.10461	1.29591	15.3538	20.1789	21.9096	1.58048	0.555833	2.67965	PREDICTED: short-chain dehydrogenase TIC 32, chloroplastic isoform X1 [Oryza sativa Japonica Group]		Chr6	Nanopore	exon	24482729	24482808	gene_id "lncONT.9777"; transcript_id "lncONT.9777.9";
LOC_Os01g05840.2	Chr1:2800436-2803742	LOC_Os01g05840	1.98643	2.20922	1.29591	15.9225	15.2705	16.7205	2.10731	3.89083	1.60779	PREDICTED: short-chain dehydrogenase TIC 32, chloroplastic isoform X1 [Oryza sativa Japonica Group]		Chr6	Nanopore	transcript	24482076	24482809	gene_id "lncONT.9777"; transcript_id "lncONT.9777.12"; gene_name "LOC_Os06g40990"; xloc "XLOC_009807"; cmp_ref "LOC_Os06g40990.1"; class_code "o";
LOC_Os01g05850.1	Chr1:2803779-2804844	LOC_Os01g05850	0	0	0	0	0	0	0	0	0	hypothetical protein OsJ_00399 [Oryza sativa Japonica Group]		Chr6	Nanopore	exon	24482076	24482349	gene_id "lncONT.9777"; transcript_id "lncONT.9777.12";
LOC_Os01g05860.1	Chr1:2805584-2808152	LOC_Os01g05860	5.95929	2.20922	4.53569	5.11793	3.27225	6.91882	4.21461	1.6675	2.67965	PREDICTED: putative pentatricopeptide repeat-containing protein At3g15200 [Oryza sativa Japonica Group]		Chr6	Nanopore	exon	24482747	24482809	gene_id "lncONT.9777"; transcript_id "lncONT.9777.12";
LOC_Os01g05870.1	Chr1:2810313-2815017	LOC_Os01g05870	4.635	2.76152	3.23978	0	0.545375	0	0	0.555833	1.07186	PREDICTED: putative receptor-like protein kinase At3g47110 [Oryza sativa Japonica Group]		Chr6	Nanopore	transcript	24482092	24482808	gene_id "lncONT.9777"; transcript_id "lncONT.9777.13"; gene_name "LOC_Os06g40990"; xloc "XLOC_009807"; cmp_ref "LOC_Os06g40990.1"; class_code "o";
LOC_Os01g05880.1	Chr1:2815175-2816401	LOC_Os01g05880	0	0	0	0	0	0	0	0	0	hypothetical protein [Oryza sativa Japonica Group]		Chr6	Nanopore	exon	24482092	24482333	gene_id "lncONT.9777"; transcript_id "lncONT.9777.13";
LOC_Os01g05890.1	Chr1:2817650-2818897	LOC_Os01g05890	0	0	0	0	0	0	0	0	0	hypothetical protein [Oryza sativa Japonica Group]		Chr6	Nanopore	exon	24482747	24482808	gene_id "lncONT.9777"; transcript_id "lncONT.9777.13";
ONT.151.1	Chr1:2819999-2820769	LOC_Os01g05900	93.3621	76.2181	68.0353	397.493	490.292	407.634	24.7609	20.5658	28.9403	predicted protein [Hordeum vulgare subsp. vulgare]		Chr6	Nanopore	transcript	27643489	27645475	gene_id "lncONT.9877"; transcript_id "lncONT.9877.1"; xloc "XLOC_009356"; class_code "u";
ONT.151.2	Chr1:2820083-2820769	LOC_Os01g05900	3.97286	3.31383	1.94387	6.82391	15.2705	18.4502	0	1.11167	0	histone h2b [Quercus suber]		Chr6	Nanopore	exon	27643489	27643710	gene_id "lncONT.9877"; transcript_id "lncONT.9877.1";
ONT.151.4	Chr1:2820093-2820769	LOC_Os01g05900	1.32429	0.552305	1.29591	7.39257	5.99913	8.64852	0.526827	1.11167	0	histone H2B.2-like [Aegilops tauschii subsp. tauschii]		Chr6	Nanopore	exon	27645100	27645475	gene_id "lncONT.9877"; transcript_id "lncONT.9877.1";
ONT.151.5	Chr1:2820520-2820768	LOC_Os01g05900	0	0	0	0.568659	1.63613	0.576568	0	0	0	--		Chr6	Nanopore	transcript	27653622	27656723	gene_id "lncONT.9878"; transcript_id "lncONT.9878.1"; xloc "XLOC_009861"; class_code "u";
ONT.152.1	Chr1:2837815-2838577	LOC_Os01g05900	175.468	198.83	176.244	338.921	386.126	414.553	142.243	93.9357	138.27	PREDICTED: histone H2B.8 [Oryza sativa Japonica Group]		Chr6	Nanopore	exon	27653622	27653877	gene_id "lncONT.9878"; transcript_id "lncONT.9878.1";
ONT.152.2	Chr1:2838331-2838577	LOC_Os01g05900	0.662143	2.76152	1.29591	3.98062	5.99913	2.30627	0	1.11167	0.535931	--		Chr6	Nanopore	exon	27656372	27656723	gene_id "lncONT.9878"; transcript_id "lncONT.9878.1";
LOC_Os01g05900.1	Chr1:2820036-2838580	LOC_Os01g05900	11.9186	14.3599	10.3673	53.454	51.2653	56.5037	2.10731	3.335	4.28745	PREDICTED: histone H2B.10 [Oryza sativa Japonica Group]		Chr6	Nanopore	transcript	27669844	27671252	gene_id "lncONT.9881"; transcript_id "lncONT.9881.1"; gene_name "LOC_Os06g45690"; xloc "XLOC_009863"; cmp_ref "LOC_Os06g45690.1"; class_code "x";
LOC_Os01g05940.1	Chr1:2830325-2836425	LOC_Os01g05940	3.97286	1.10461	5.8316	3.98062	2.1815	7.49539	1.58048	0.555833	1.60779	Os01g0152600 [Oryza sativa Japonica Group]		Chr6	Nanopore	exon	27669844	27670431	gene_id "lncONT.9881"; transcript_id "lncONT.9881.1";
LOC_Os01g05960.1	Chr1:2839934-2843514	LOC_Os01g05960	0.662143	0.552305	1.94387	0	0	3.45941	0	0	1.07186	PREDICTED: probable LRR receptor-like serine/threonine-protein kinase At3g47570 [Oryza sativa Japonica Group]		Chr6	Nanopore	exon	27671109	27671252	gene_id "lncONT.9881"; transcript_id "lncONT.9881.1";
ONT.153.1	Chr1:2844494-2845162	LOC_Os01g05970	18.54	19.3307	18.7907	43.2181	66.5358	65.7288	4.74144	4.44666	5.89524	PREDICTED: histone H2B.10 [Oryza sativa Japonica Group]		Chr6	Nanopore	transcript	28080791	28083076	gene_id "lncONT.9895"; transcript_id "lncONT.9895.1"; xloc "XLOC_009363"; class_code "u";
ONT.155.1	Chr1:2857319-2858136	LOC_Os01g05970	233.074	238.596	223.545	907.58	1025.31	1107.01	64.2729	57.2508	53.5931	Histone H2B.2 [Triticum urartu]		Chr6	Nanopore	exon	28080791	28081385	gene_id "lncONT.9895"; transcript_id "lncONT.9895.1";
ONT.155.2	Chr1:2857895-2858131	LOC_Os01g05970	0	0	0	0	0.545375	0.576568	0	0	0	--		Chr6	Nanopore	exon	28082861	28083076	gene_id "lncONT.9895"; transcript_id "lncONT.9895.1";
LOC_Os01g05970.1	Chr1:2844429-2858134	LOC_Os01g05970	13.905	12.1507	11.0152	34.6882	41.9939	34.0175	4.21461	3.89083	3.75152	predicted protein [Hordeum vulgare subsp. vulgare]		Chr6	Nanopore	transcript	28080797	28083267	gene_id "lncONT.9895"; transcript_id "lncONT.9895.2"; xloc "XLOC_009363"; class_code "u";
LOC_Os01g05980.1	Chr1:2851954-2855225	LOC_Os01g05980	1.98643	1.10461	0.647955	0.568659	1.09075	0	0	0.555833	1.07186	putative protein kinase Xa21 [Oryza sativa Japonica Group]		Chr6	Nanopore	exon	28080797	28081385	gene_id "lncONT.9895"; transcript_id "lncONT.9895.2";
LOC_Os01g06000.1	Chr1:2862560-2867272	LOC_Os01g06000	0	0.552305	2.59182	3.98062	2.1815	1.15314	0.526827	1.11167	1.60779	hypothetical protein OsJ_00414 [Oryza sativa Japonica Group]		Chr6	Nanopore	exon	28082861	28083267	gene_id "lncONT.9895"; transcript_id "lncONT.9895.2";
ONT.156.1	Chr1:2872105-2872871	LOC_Os01g06010	372.124	354.027	305.187	999.703	994.219	1071.26	97.463	66.1441	75.5663	histone H2B.2-like [Aegilops tauschii subsp. tauschii]		Chr6	Nanopore	transcript	29976871	29977649	gene_id "lncONT.9992"; transcript_id "lncONT.9992.2"; gene_name "LOC_Os06g49490"; xloc "XLOC_009412"; cmp_ref "LOC_Os06g49490.1"; class_code "o";
ONT.156.2	Chr1:2872110-2872370	LOC_Os01g06010	0	0	0	0	1.09075	0	0	0	0	--		Chr6	Nanopore	exon	29976871	29976918	gene_id "lncONT.9992"; transcript_id "lncONT.9992.2";
LOC_Os01g06010.1	Chr1:2872110-2872988	LOC_Os01g06010	70.1871	67.3812	36.9335	155.813	131.981	148.178	15.8048	6.66999	10.7186	histone H2B.2-like [Aegilops tauschii subsp. tauschii]		Chr6	Nanopore	exon	29977316	29977649	gene_id "lncONT.9992"; transcript_id "lncONT.9992.2";
LOC_Os01g06020.1	Chr1:2877647-2882686	LOC_Os01g06020	3.97286	3.86613	7.12751	3.98062	4.363	5.76568	2.10731	1.6675	2.14372	PREDICTED: aspartate--tRNA ligase, chloroplastic/mitochondrial [Oryza sativa Japonica Group]		Chr6	Nanopore	transcript	29976871	29977651	gene_id "lncONT.9992"; transcript_id "lncONT.9992.3"; gene_name "LOC_Os06g49490"; xloc "XLOC_009412"; cmp_ref "LOC_Os06g49490.1"; class_code "o";
LOC_Os01g06030.1	Chr1:2885425-2886301	LOC_Os01g06030	0	0	0	0	0.545375	0	0	0	0	PREDICTED: uncharacterized protein LOC4324506 [Oryza sativa Japonica Group]		Chr6	Nanopore	exon	29976871	29976911	gene_id "lncONT.9992"; transcript_id "lncONT.9992.3";
LOC_Os01g06040.1	Chr1:2887060-2888434	LOC_Os01g06040	0	0.552305	0.647955	0	0	0	0.526827	0.555833	0	hypothetical protein [Oryza sativa Japonica Group]		Chr6	Nanopore	exon	29977280	29977651	gene_id "lncONT.9992"; transcript_id "lncONT.9992.3";
LOC_Os01g06050.1	Chr1:2892920-2894707	LOC_Os01g06050	0	0.552305	2.59182	6.82391	5.45375	6.91882	0.526827	0.555833	1.07186	unknown protein [Oryza sativa Japonica Group]		Chr6	Nanopore	transcript	29976871	29977652	gene_id "lncONT.9992"; transcript_id "lncONT.9992.4"; gene_name "LOC_Os06g49490"; xloc "XLOC_009412"; cmp_ref "LOC_Os06g49490.1"; class_code "o";
LOC_Os01g06050.2	Chr1:2892919-2894707	LOC_Os01g06050	4.635	4.97074	5.8316	13.0792	7.63525	10.9548	0	2.77916	2.14372	hypothetical protein OsJ_00419 [Oryza sativa Japonica Group]		Chr6	Nanopore	exon	29976871	29976917	gene_id "lncONT.9992"; transcript_id "lncONT.9992.4";
ONT.158.1	Chr1:2896869-2898035	LOC_Os01g06060	0.662143	1.10461	1.29591	8.52989	0	0	0.526827	0	0.535931	hypothetical protein OsI_00451 [Oryza sativa Indica Group]		Chr6	Nanopore	exon	29977272	29977652	gene_id "lncONT.9992"; transcript_id "lncONT.9992.4";
LOC_Os01g06060.1	Chr1:2896685-2898069	LOC_Os01g06060	0	0	0	0	0	0	0	0	0	putative PrMC3 [Oryza sativa Japonica Group]		Chr6	Nanopore	transcript	29976873	29977663	gene_id "lncONT.9992"; transcript_id "lncONT.9992.5"; gene_name "LOC_Os06g49490"; xloc "XLOC_009412"; cmp_ref "LOC_Os06g49490.1"; class_code "o";
LOC_Os01g06070.1	Chr1:2899038-2899896	LOC_Os01g06070	0	0	0	0	0	0	0	0	0	PREDICTED: uncharacterized protein LOC107276711 [Oryza sativa Japonica Group]		Chr6	Nanopore	exon	29976873	29976912	gene_id "lncONT.9992"; transcript_id "lncONT.9992.5";
LOC_Os01g06080.1	Chr1:2901602-2903619	LOC_Os01g06080	0	0	0	0	0	0	0	0	0	PREDICTED: uncharacterized protein LOC107277237 [Oryza sativa Japonica Group]		Chr6	Nanopore	exon	29977316	29977663	gene_id "lncONT.9992"; transcript_id "lncONT.9992.5";
LOC_Os01g06090.1	Chr1:2907052-2907920	LOC_Os01g06090	0	0.552305	0	0	0	0	0	0	0	PREDICTED: uncharacterized protein LOC107276786 [Oryza sativa Japonica Group]		Chr6	Nanopore	transcript	30512744	30513217	gene_id "lncONT.10025"; transcript_id "lncONT.10025.1"; xloc "XLOC_009429"; class_code "u";
LOC_Os01g06100.1	Chr1:2910081-2912507	LOC_Os01g06100	0	0	0	0	0	0	0	0	0	putative polyprotein [Oryza sativa Japonica Group]		Chr6	Nanopore	exon	30512744	30512808	gene_id "lncONT.10025"; transcript_id "lncONT.10025.1";
LOC_Os01g06110.1	Chr1:2912904-2916104	LOC_Os01g06110	0	0	0	0	0	0	0	0	0	membrane-associated protein-like [Oryza sativa Japonica Group]		Chr6	Nanopore	exon	30512932	30513217	gene_id "lncONT.10025"; transcript_id "lncONT.10025.1";
LOC_Os01g06120.1	Chr1:2920425-2921319	LOC_Os01g06120	0	0.552305	0	0	0	0	0	0	0	PREDICTED: uncharacterized protein LOC107276642 isoform X1 [Oryza sativa Japonica Group]		Chr7	Nanopore	transcript	5313828	5318109	gene_id "lncONT.10280"; transcript_id "lncONT.10280.2"; gene_name "LOC_Os07g09970"; xloc "XLOC_010063"; cmp_ref "LOC_Os07g09970.1"; class_code "o";
LOC_Os01g06130.1	Chr1:2922643-2925024	LOC_Os01g06130	5.29714	2.76152	4.53569	5.68659	5.45375	7.49539	4.74144	2.22333	3.21559	hypothetical protein OsJ_00425 [Oryza sativa Japonica Group]		Chr7	Nanopore	exon	5313828	5313903	gene_id "lncONT.10280"; transcript_id "lncONT.10280.2";
LOC_Os01g06130.2	Chr1:2922738-2925017	LOC_Os01g06130	0	1.65691	0	0.568659	1.09075	3.45941	2.63413	0.555833	0.535931	hypothetical protein OsJ_00425 [Oryza sativa Japonica Group]		Chr7	Nanopore	exon	5317832	5318109	gene_id "lncONT.10280"; transcript_id "lncONT.10280.2";
LOC_Os01g06140.1	Chr1:2925935-2928765	LOC_Os01g06140	1.98643	1.10461	0.647955	2.27464	2.72688	2.88284	0	1.11167	0.535931	PREDICTED: uncharacterized protein LOC4324073 [Oryza sativa Japonica Group]		Chr7	Nanopore	transcript	8679364	8683049	gene_id "lncONT.10359"; transcript_id "lncONT.10359.1"; gene_name "LOC_Os07g15130"; xloc "XLOC_010562"; cmp_ref "LOC_Os07g15130.1"; class_code "x";
LOC_Os01g06150.1	Chr1:2930802-2932892	LOC_Os01g06150	0	0	0	2.27464	1.09075	4.03598	0	0.555833	0	PREDICTED: uncharacterized protein LOC4324074 [Oryza sativa Japonica Group]		Chr7	Nanopore	exon	8679364	8679758	gene_id "lncONT.10359"; transcript_id "lncONT.10359.1";
LOC_Os01g06160.1	Chr1:2934728-2937718	LOC_Os01g06160	0.662143	1.10461	0	1.13732	2.1815	1.15314	1.58048	3.89083	2.14372	putative gypsy-type retrotransposon RIRE2 [Oryza sativa Japonica Group]		Chr7	Nanopore	exon	8680600	8680687	gene_id "lncONT.10359"; transcript_id "lncONT.10359.1";
LOC_Os01g06170.1	Chr1:2941328-2944378	LOC_Os01g06170	0	0	0	0	0	0	0	0	0	hypothetical protein [Oryza sativa Japonica Group]		Chr7	Nanopore	exon	8682616	8683049	gene_id "lncONT.10359"; transcript_id "lncONT.10359.1";
LOC_Os01g06180.1	Chr1:2944998-2947735	LOC_Os01g06180	0	0	0	0	0	0	0	0	0	putative polyprotein [Oryza sativa Japonica Group]		Chr7	Nanopore	transcript	12335661	12338507	gene_id "lncONT.10404"; transcript_id "lncONT.10404.1"; gene_name "LOC_Os07g22070"; xloc "XLOC_010129"; cmp_ref "LOC_Os07g22070.1"; class_code "o";
LOC_Os01g06200.1	Chr1:2950097-2953013	LOC_Os01g06200	0	0	0	0	0	0	0	0	0	Putative gypsy-type retrotransposon protein [Oryza sativa Japonica Group]		Chr7	Nanopore	exon	12335661	12336078	gene_id "lncONT.10404"; transcript_id "lncONT.10404.1";
LOC_Os01g06210.1	Chr1:2954514-2955504	LOC_Os01g06210	0	0	0	0	0	0	0	0	0	Os01g0154900 [Oryza sativa Japonica Group]		Chr7	Nanopore	exon	12338202	12338507	gene_id "lncONT.10404"; transcript_id "lncONT.10404.1";
LOC_Os01g06220.1	Chr1:2957066-2958443	LOC_Os01g06220	0	0.552305	0	0	0	0	0	0.555833	0	PREDICTED: probable carboxylesterase 15 [Oryza sativa Japonica Group]		Chr7	Nanopore	transcript	14681778	14682463	gene_id "lncONT.10438"; transcript_id "lncONT.10438.1"; xloc "XLOC_010142"; class_code "u";
LOC_Os01g06230.1	Chr1:2961194-2961469	LOC_Os01g06230	0.662143	0	0	0	0	0	0	0	0	PREDICTED: auxin-responsive protein SAUR71-like [Oryza sativa Japonica Group]		Chr7	Nanopore	exon	14681778	14681934	gene_id "lncONT.10438"; transcript_id "lncONT.10438.1";
LOC_Os01g06240.1	Chr1:2962422-2964917	LOC_Os01g06240	0	0	0	0	0	0	0	0	0	PREDICTED: G-type lectin S-receptor-like serine/threonine-protein kinase At2g19130 [Oryza sativa Japonica Group]		Chr7	Nanopore	exon	14682008	14682118	gene_id "lncONT.10438"; transcript_id "lncONT.10438.1";
LOC_Os01g06250.1	Chr1:2966324-2967346	LOC_Os01g06250	0	0	0	0	0	0	0	0	0	PREDICTED: dirigent protein 25-like [Oryza sativa Japonica Group]		Chr7	Nanopore	exon	14682270	14682463	gene_id "lncONT.10438"; transcript_id "lncONT.10438.1";
LOC_Os01g06260.1	Chr1:2969154-2970731	LOC_Os01g06260	0	0	0	0	0	0	0	0	0	hypothetical protein PAHAL_H00701 [Panicum hallii]		Chr7	Nanopore	transcript	16427001	16429996	gene_id "lncONT.10470"; transcript_id "lncONT.10470.1"; xloc "XLOC_010159"; class_code "u";
LOC_Os01g06270.1	Chr1:2971125-2979313	LOC_Os01g06270	3.31071	5.52305	7.12751	6.25525	2.72688	1.7297	1.05365	4.44666	4.82338	PREDICTED: protein Hook homolog 3 isoform X2 [Oryza sativa Japonica Group]		Chr7	Nanopore	exon	16427001	16427327	gene_id "lncONT.10470"; transcript_id "lncONT.10470.1";
LOC_Os01g06270.2	Chr1:2971125-2977383	LOC_Os01g06270	4.635	2.76152	3.88773	2.8433	3.27225	4.03598	2.63413	1.11167	1.07186	PREDICTED: protein Hook homolog 3 isoform X2 [Oryza sativa Japonica Group]		Chr7	Nanopore	exon	16427571	16427627	gene_id "lncONT.10470"; transcript_id "lncONT.10470.1";
LOC_Os01g06280.1	Chr1:2982542-2986968	LOC_Os01g06280	1.32429	6.62766	2.59182	0.568659	1.63613	3.45941	1.58048	1.11167	2.14372	Os01g0155500, partial [Oryza sativa Japonica Group]		Chr7	Nanopore	exon	16427891	16428007	gene_id "lncONT.10470"; transcript_id "lncONT.10470.1";
LOC_Os01g06280.2	Chr1:2982483-2986160	LOC_Os01g06280	1.32429	2.20922	0.647955	0	0	0	0	0	0	Os01g0155500, partial [Oryza sativa Japonica Group]		Chr7	Nanopore	exon	16428408	16428475	gene_id "lncONT.10470"; transcript_id "lncONT.10470.1";
ONT.159.2	Chr1:2986329-2989276	LOC_Os01g06290	1.32429	1.65691	0	1.13732	0.545375	1.7297	0.526827	0	0.535931	serine/arginine-rich splicing factor RS2Z32-like isoform X1 [Aegilops tauschii subsp. tauschii]		Chr7	Nanopore	exon	16428561	16428703	gene_id "lncONT.10470"; transcript_id "lncONT.10470.1";
ONT.159.3	Chr1:2986330-2989274	LOC_Os01g06290	176.792	154.093	167.173	230.307	141.798	148.755	71.1216	82.819	84.6771	Neurofilament heavy polypeptide [Triticum urartu]		Chr7	Nanopore	exon	16429555	16429996	gene_id "lncONT.10470"; transcript_id "lncONT.10470.1";
ONT.159.4	Chr1:2986359-2989282	LOC_Os01g06290	12.5807	18.2261	18.7907	18.7658	13.089	12.1079	7.9024	7.78166	9.11083	Neurofilament heavy polypeptide [Triticum urartu]		Chr7	Nanopore	transcript	16427003	16429842	gene_id "lncONT.10470"; transcript_id "lncONT.10470.2"; xloc "XLOC_010159"; class_code "u";
ONT.159.5	Chr1:2987333-2989282	LOC_Os01g06290	9.93214	4.97074	4.53569	10.2359	7.08988	8.64852	2.63413	3.89083	6.43117	hypothetical protein OsJ_00434 [Oryza sativa Japonica Group]		Chr7	Nanopore	exon	16427003	16427327	gene_id "lncONT.10470"; transcript_id "lncONT.10470.2";
LOC_Os01g06290.1	Chr1:2986329-2989246	LOC_Os01g06290	3.31071	1.65691	1.29591	3.98062	0.545375	1.15314	0.526827	1.6675	3.75152	hypothetical protein OsJ_00434 [Oryza sativa Japonica Group]		Chr7	Nanopore	exon	16427571	16427627	gene_id "lncONT.10470"; transcript_id "lncONT.10470.2";
LOC_Os01g06290.2	Chr1:2985356-2989282	LOC_Os01g06290	56.2821	60.7535	67.3874	85.2989	58.9005	54.1974	23.1804	15.0075	24.6528	hypothetical protein OsI_00465 [Oryza sativa Indica Group]		Chr7	Nanopore	exon	16427891	16428007	gene_id "lncONT.10470"; transcript_id "lncONT.10470.2";
LOC_Os01g06290.3	Chr1:2985356-2989299	LOC_Os01g06290	19.8643	13.2553	21.3825	21.6091	11.9983	13.8376	6.32192	5.55833	7.50303	hypothetical protein OsI_00465 [Oryza sativa Indica Group]		Chr7	Nanopore	exon	16428391	16428475	gene_id "lncONT.10470"; transcript_id "lncONT.10470.2";
LOC_Os01g06290.4	Chr1:2985356-2989299	LOC_Os01g06290	21.8507	22.0922	27.8621	21.6091	16.3613	26.5221	8.42923	6.11416	10.1827	hypothetical protein OsJ_00434 [Oryza sativa Japonica Group]		Chr7	Nanopore	exon	16428561	16428703	gene_id "lncONT.10470"; transcript_id "lncONT.10470.2";
LOC_Os01g06300.1	Chr1:2991397-2997317	LOC_Os01g06300	0	0	0	0	0.545375	0	0	0	0	putative mutator-like transposase [Oryza sativa Japonica Group]		Chr7	Nanopore	exon	16429555	16429842	gene_id "lncONT.10470"; transcript_id "lncONT.10470.2";
ONT.160.2	Chr1:3000198-3001093	LOC_Os01g06310	41.715	49.7074	35.6375	0	0	0	27.395	22.2333	23.581	hypothetical protein OsI_00467 [Oryza sativa Indica Group]		Chr7	Nanopore	transcript	16427003	16427790	gene_id "lncONT.10470"; transcript_id "lncONT.10470.3"; xloc "XLOC_010159"; class_code "u";
LOC_Os01g06310.1	Chr1:2999576-3001204	LOC_Os01g06310	0	3.86613	1.94387	0	0	0	2.10731	1.11167	2.14372	--		Chr7	Nanopore	exon	16427003	16427327	gene_id "lncONT.10470"; transcript_id "lncONT.10470.3";
ONT.161.1	Chr1:3003770-3004291	LOC_Os01g06320	9.27	17.1215	7.77547	0	0	1.15314	10.5365	5.55833	12.8623	hypothetical protein OsI_00469 [Oryza sativa Indica Group]		Chr7	Nanopore	exon	16427571	16427790	gene_id "lncONT.10470"; transcript_id "lncONT.10470.3";
LOC_Os01g06320.1	Chr1:3003658-3005728	LOC_Os01g06320	1.98643	4.41844	1.29591	0	0	0.576568	1.05365	0.555833	1.60779	PREDICTED: protein REVEILLE 8 [Oryza sativa Japonica Group]		Chr7	Nanopore	transcript	16427003	16429796	gene_id "lncONT.10470"; transcript_id "lncONT.10470.4"; xloc "XLOC_010159"; class_code "u";
LOC_Os01g06330.1	Chr1:3010411-3012164	LOC_Os01g06330	0	0	0	0	0	0	0	0	0	hypothetical protein [Oryza sativa Japonica Group]		Chr7	Nanopore	exon	16427003	16427327	gene_id "lncONT.10470"; transcript_id "lncONT.10470.4";
LOC_Os01g06340.1	Chr1:3013892-3014751	LOC_Os01g06340	2.64857	7.73227	5.8316	2.27464	1.09075	3.45941	4.21461	3.335	6.9671	PREDICTED: uncharacterized protein LOC4324083 [Oryza sativa Japonica Group]		Chr7	Nanopore	exon	16427571	16427627	gene_id "lncONT.10470"; transcript_id "lncONT.10470.4";
LOC_Os01g06350.1	Chr1:3015845-3016417	LOC_Os01g06350	0	0.552305	0	0	0	0	0.526827	1.11167	0.535931	PREDICTED: uncharacterized protein LOC107275326 [Oryza sativa Japonica Group]		Chr7	Nanopore	exon	16427891	16428007	gene_id "lncONT.10470"; transcript_id "lncONT.10470.4";
LOC_Os01g06360.1	Chr1:3016864-3021484	LOC_Os01g06360	0	0	0	0	0	0	0.526827	0	0	hypothetical protein [Oryza sativa Japonica Group]		Chr7	Nanopore	exon	16428408	16428475	gene_id "lncONT.10470"; transcript_id "lncONT.10470.4";
LOC_Os01g06370.1	Chr1:3025830-3026390	LOC_Os01g06370	0	0	0	0	0	0	0	0	0	hypothetical protein [Oryza sativa Japonica Group]		Chr7	Nanopore	exon	16428561	16428703	gene_id "lncONT.10470"; transcript_id "lncONT.10470.4";
LOC_Os01g06380.1	Chr1:3026813-3028081	LOC_Os01g06380	0	0	0	0	0	0	0	0	0	hypothetical protein [Oryza sativa Japonica Group]		Chr7	Nanopore	exon	16429555	16429796	gene_id "lncONT.10470"; transcript_id "lncONT.10470.4";
LOC_Os01g06390.1	Chr1:3030594-3031163	LOC_Os01g06390	0	0	0	0	0	0	0	0	0	hypothetical protein [Oryza sativa Japonica Group]		Chr7	Nanopore	transcript	16427003	16429977	gene_id "lncONT.10470"; transcript_id "lncONT.10470.5"; xloc "XLOC_010159"; class_code "u";
LOC_Os01g06400.1	Chr1:3031479-3033009	LOC_Os01g06400	0	0	0	0	0	0	1.58048	1.11167	1.07186	PREDICTED: uncharacterized protein LOC4324084 [Oryza sativa Japonica Group]		Chr7	Nanopore	exon	16427003	16427327	gene_id "lncONT.10470"; transcript_id "lncONT.10470.5";
LOC_Os01g06410.1	Chr1:3034228-3034788	LOC_Os01g06410	0.662143	0	0	0	0	0	1.05365	0	0	hypothetical protein [Oryza sativa Japonica Group]		Chr7	Nanopore	exon	16427571	16427627	gene_id "lncONT.10470"; transcript_id "lncONT.10470.5";
LOC_Os01g06420.1	Chr1:3035059-3035691	LOC_Os01g06420	0	0	0	0	0	0	0	0	0	hypothetical protein [Oryza sativa Japonica Group]		Chr7	Nanopore	exon	16427891	16428007	gene_id "lncONT.10470"; transcript_id "lncONT.10470.5";
LOC_Os01g06430.1	Chr1:3036471-3037289	LOC_Os01g06430	0	0	0.647955	0	0	0	0.526827	0.555833	1.07186	hypothetical protein OsI_00479 [Oryza sativa Indica Group]		Chr7	Nanopore	exon	16428391	16428475	gene_id "lncONT.10470"; transcript_id "lncONT.10470.5";
LOC_Os01g06440.1	Chr1:3037689-3039157	LOC_Os01g06440	0	0.552305	0.647955	0	0	0	0	0	0	unnamed protein product [Oryza sativa Japonica Group]		Chr7	Nanopore	exon	16428561	16428703	gene_id "lncONT.10470"; transcript_id "lncONT.10470.5";
LOC_Os01g06450.1	Chr1:3039298-3041232	LOC_Os01g06450	0	0	1.29591	0	0	0	0	0	0	PREDICTED: probable glucuronosyltransferase Os01g0157700 [Oryza sativa Japonica Group]		Chr7	Nanopore	exon	16429555	16429977	gene_id "lncONT.10470"; transcript_id "lncONT.10470.5";
LOC_Os01g06454.1	Chr1:3041412-3044348	LOC_Os01g06454	7.28357	6.62766	4.53569	8.52989	3.27225	9.22509	1.58048	2.77916	3.21559	PREDICTED: mitochondrial import inner membrane translocase subunit TIM14-1 [Oryza sativa Japonica Group]		Chr7	Nanopore	transcript	16427003	16429995	gene_id "lncONT.10470"; transcript_id "lncONT.10470.6"; xloc "XLOC_010159"; class_code "u";
ONT.162.4	Chr1:3044576-3047009	LOC_Os01g06460	8.60786	7.73227	11.6632	5.68659	0	0	44.2535	27.2358	39.6589	hypothetical protein OsI_00483 [Oryza sativa Indica Group]		Chr7	Nanopore	exon	16427003	16427327	gene_id "lncONT.10470"; transcript_id "lncONT.10470.6";
LOC_Os01g06460.1	Chr1:3044483-3047221	LOC_Os01g06460	145.009	191.098	163.285	162.637	16.3613	28.2518	249.189	183.981	215.444	PREDICTED: cell number regulator 8 [Oryza sativa Japonica Group]		Chr7	Nanopore	exon	16427571	16427630	gene_id "lncONT.10470"; transcript_id "lncONT.10470.6";
ONT.163.1	Chr1:3047446-3048488	LOC_Os01g06470	0.662143	0.552305	0	1.13732	0.545375	3.45941	0.526827	0	0.535931	hypothetical protein OsJ_00451 [Oryza sativa Japonica Group]		Chr7	Nanopore	exon	16427891	16428007	gene_id "lncONT.10470"; transcript_id "lncONT.10470.6";
ONT.163.2	Chr1:3047446-3052179	LOC_Os01g06470	29.1343	38.6613	38.2294	64.2585	68.1719	74.9539	13.1707	22.2333	19.2935	hypothetical protein OsI_00484 [Oryza sativa Indica Group]		Chr7	Nanopore	exon	16429555	16429995	gene_id "lncONT.10470"; transcript_id "lncONT.10470.6";
LOC_Os01g06470.1	Chr1:3047504-3051989	LOC_Os01g06470	0	0.552305	0	1.13732	0	0.576568	0	0	0	hypothetical protein OsJ_00451 [Oryza sativa Japonica Group]		Chr7	Nanopore	transcript	16427004	16429743	gene_id "lncONT.10470"; transcript_id "lncONT.10470.8"; xloc "XLOC_010159"; class_code "u";
LOC_Os01g06490.1	Chr1:3054465-3057198	LOC_Os01g06490	16.5536	18.2261	15.5509	13.0792	10.9075	4.03598	6.84875	4.44666	9.11083	PREDICTED: serine carboxypeptidase II-1 [Oryza sativa Japonica Group]		Chr7	Nanopore	exon	16427004	16427327	gene_id "lncONT.10470"; transcript_id "lncONT.10470.8";
LOC_Os01g06490.2	Chr1:3054465-3057198	LOC_Os01g06490	3.97286	2.20922	2.59182	2.27464	3.27225	1.7297	1.05365	0	3.75152	PREDICTED: serine carboxypeptidase II-1 [Oryza sativa Japonica Group]		Chr7	Nanopore	exon	16427571	16427627	gene_id "lncONT.10470"; transcript_id "lncONT.10470.8";
LOC_Os01g06500.1	Chr1:3058543-3059717	LOC_Os01g06500	0	1.10461	3.88773	0.568659	0	0	0.526827	0	0	PREDICTED: protein PHLOEM PROTEIN 2-LIKE A1 isoform X1 [Oryza sativa Japonica Group]		Chr7	Nanopore	exon	16427891	16428007	gene_id "lncONT.10470"; transcript_id "lncONT.10470.8";
LOC_Os01g06500.2	Chr1:3058543-3059717	LOC_Os01g06500	0.662143	0.552305	0	0	0.545375	0	0	0.555833	0	PREDICTED: protein PHLOEM PROTEIN 2-LIKE A1 isoform X2 [Oryza sativa Japonica Group]		Chr7	Nanopore	exon	16429555	16429743	gene_id "lncONT.10470"; transcript_id "lncONT.10470.8";
LOC_Os01g06510.1	Chr1:3060994-3066189	LOC_Os01g06510	0	0	0	0	0	0	0	0	0	Os01g0158500, partial [Oryza sativa Japonica Group]		Chr7	Nanopore	transcript	19092542	19094008	gene_id "lncONT.10541"; transcript_id "lncONT.10541.1"; xloc "XLOC_010648"; class_code "u";
LOC_Os01g06520.1	Chr1:3067323-3071243	LOC_Os01g06520	0	0	0	0	0	0	0	0	0	PREDICTED: receptor-like protein 12 [Oryza sativa Japonica Group]		Chr7	Nanopore	exon	19092542	19092800	gene_id "lncONT.10541"; transcript_id "lncONT.10541.1";
LOC_Os01g06530.1	Chr1:3078707-3082336	LOC_Os01g06530	0	0	0	0.568659	0	0	0	0	0	unnamed protein product [Oryza sativa Japonica Group]		Chr7	Nanopore	exon	19093893	19094008	gene_id "lncONT.10541"; transcript_id "lncONT.10541.1";
LOC_Os01g06540.1	Chr1:3083395-3084568	LOC_Os01g06540	0	0.552305	0	1.70598	0	0.576568	0.526827	0.555833	0	hypothetical protein OsJ_00457 [Oryza sativa Japonica Group]		Chr7	Nanopore	transcript	25059723	25061032	gene_id "lncONT.10762"; transcript_id "lncONT.10762.1"; gene_name "LOC_Os07g41840"; xloc "XLOC_010752"; cmp_ref "LOC_Os07g41840.1"; class_code "o";
ONT.164.1	Chr1:3085643-3090846	LOC_Os01g06550	13.2429	7.73227	8.42342	17.0598	10.9075	7.49539	12.6438	11.1167	5.35931	hypothetical protein OsI_00492 [Oryza sativa Indica Group]		Chr7	Nanopore	exon	25059723	25060206	gene_id "lncONT.10762"; transcript_id "lncONT.10762.1";
LOC_Os01g06550.1	Chr1:3085406-3090887	LOC_Os01g06550	1.98643	8.83688	5.8316	6.25525	7.08988	6.34225	4.21461	6.11416	3.21559	PREDICTED: NF-X1-type zinc finger protein NFXL2 [Oryza sativa Japonica Group]		Chr7	Nanopore	exon	25060330	25060389	gene_id "lncONT.10762"; transcript_id "lncONT.10762.1";
LOC_Os01g06560.1	Chr1:3091123-3092865	LOC_Os01g06560	0	0	0	1.13732	0.545375	0	0	0	0	PREDICTED: transcription factor TGA6 [Oryza sativa Japonica Group]		Chr7	Nanopore	exon	25060948	25061032	gene_id "lncONT.10762"; transcript_id "lncONT.10762.1";
LOC_Os01g06560.2	Chr1:3091123-3092865	LOC_Os01g06560	0	0	0	1.70598	0	0	0	0	0	PREDICTED: transcription factor TGA6 [Oryza sativa Japonica Group]		Chr7	Nanopore	transcript	27513975	27515322	gene_id "lncONT.10877"; transcript_id "lncONT.10877.1"; gene_name "LOC_Os07g46100"; xloc "XLOC_010808"; cmp_ref "LOC_Os07g46100.1"; class_code "o";
LOC_Os01g06570.1	Chr1:3095210-3095930	LOC_Os01g06570	0	0	0	0	0	0	0	0	0	hypothetical protein [Oryza sativa Japonica Group]		Chr7	Nanopore	exon	27513975	27514305	gene_id "lncONT.10877"; transcript_id "lncONT.10877.1";
LOC_Os01g06580.1	Chr1:3097346-3098527	LOC_Os01g06580	1.98643	9.38918	10.3673	0	0	0	1.05365	0	1.60779	PREDICTED: fasciclin-like arabinogalactan protein 11 [Oryza sativa Japonica Group]		Chr7	Nanopore	exon	27515154	27515322	gene_id "lncONT.10877"; transcript_id "lncONT.10877.1";
ONT.165.1	Chr1:3100294-3105241	LOC_Os01g06590	5.29714	1.10461	4.53569	3.41196	4.363	3.45941	3.68779	6.66999	3.75152	putative C-terminal zinc-finger [Oryza sativa Japonica Group]		Chr8	Nanopore	transcript	1621939	1624073	gene_id "lncONT.11064"; transcript_id "lncONT.11064.2"; xloc "XLOC_011315"; class_code "u";
LOC_Os01g06590.1	Chr1:3099428-3105235	LOC_Os01g06590	32.445	24.8537	18.1428	20.4717	15.8159	25.369	19.4926	31.6825	26.7965	PREDICTED: E3 ubiquitin-protein ligase MBR1 [Oryza sativa Japonica Group]		Chr8	Nanopore	exon	1621939	1622369	gene_id "lncONT.11064"; transcript_id "lncONT.11064.2";
LOC_Os01g06590.2	Chr1:3099428-3105235	LOC_Os01g06590	2.64857	0	1.94387	1.70598	0.545375	1.7297	2.63413	2.22333	1.07186	PREDICTED: E3 ubiquitin-protein ligase MBR1 [Oryza sativa Japonica Group]		Chr8	Nanopore	exon	1623800	1624073	gene_id "lncONT.11064"; transcript_id "lncONT.11064.2";
LOC_Os01g06590.3	Chr1:3099646-3105235	LOC_Os01g06590	4.635	2.20922	4.53569	3.98062	2.72688	2.88284	2.63413	1.6675	3.75152	PREDICTED: E3 ubiquitin-protein ligase MBR1 [Oryza sativa Japonica Group]		Chr8	Nanopore	transcript	1806595	1809502	gene_id "lncONT.11071"; transcript_id "lncONT.11071.1"; xloc "XLOC_010897"; class_code "u";
ONT.166.1	Chr1:3108262-3113943	LOC_Os01g06600	5.95929	6.07535	11.6632	9.09855	6.5445	6.91882	2.10731	3.89083	3.75152	PREDICTED: acyl-coenzyme A oxidase 4, peroxisomal [Oryza sativa Japonica Group]		Chr8	Nanopore	exon	1806595	1806709	gene_id "lncONT.11071"; transcript_id "lncONT.11071.1";
LOC_Os01g06600.1	Chr1:3108117-3113963	LOC_Os01g06600	18.54	28.1676	19.4387	14.7851	14.7251	17.8736	15.8048	16.1191	9.11083	PREDICTED: acyl-coenzyme A oxidase 4, peroxisomal [Oryza sativa Japonica Group]		Chr8	Nanopore	exon	1807196	1807315	gene_id "lncONT.11071"; transcript_id "lncONT.11071.1";
LOC_Os01g06600.2	Chr1:3108117-3113963	LOC_Os01g06600	28.4721	23.7491	25.9182	17.6284	17.452	21.9096	11.5902	17.2308	12.8623	PREDICTED: acyl-coenzyme A oxidase 4, peroxisomal [Oryza sativa Japonica Group]		Chr8	Nanopore	exon	1807400	1807483	gene_id "lncONT.11071"; transcript_id "lncONT.11071.1";
LOC_Os01g06610.1	Chr1:3116162-3116902	LOC_Os01g06610	0	0	0	0	0	0	0	0	0	hypothetical protein [Oryza sativa Japonica Group]		Chr8	Nanopore	exon	1808854	1808941	gene_id "lncONT.11071"; transcript_id "lncONT.11071.1";
ONT.167.1	Chr1:3122888-3123966	LOC_Os01g06620	466.149	398.764	300.003	5.68659	5.45375	6.91882	10546.5	7923.39	8023.96	hypothetical protein OsI_00497 [Oryza sativa Indica Group]		Chr8	Nanopore	exon	1809263	1809502	gene_id "lncONT.11071"; transcript_id "lncONT.11071.1";
LOC_Os01g06620.1	Chr1:3122888-3124069	LOC_Os01g06620	80.7814	59.0966	55.0762	1.70598	1.09075	1.15314	1832.83	1447.94	1428.26	unnamed protein product [Oryza sativa Japonica Group]		Chr8	Nanopore	transcript	2127067	2128904	gene_id "lncONT.11081"; transcript_id "lncONT.11081.1"; xloc "XLOC_011320"; class_code "u";
LOC_Os01g06630.1	Chr1:3124351-3125325	LOC_Os01g06630	0	0	1.29591	0	0	1.7297	6.32192	6.11416	4.28745	PREDICTED: em-like protein [Oryza sativa Japonica Group]		Chr8	Nanopore	exon	2127067	2127467	gene_id "lncONT.11081"; transcript_id "lncONT.11081.1";
LOC_Os01g06640.1	Chr1:3128992-3130722	LOC_Os01g06640	3.97286	1.10461	2.59182	0	0	0	0	1.6675	1.07186	PREDICTED: putative transcription factor bHLH107 [Oryza sativa Japonica Group]		Chr8	Nanopore	exon	2127627	2127750	gene_id "lncONT.11081"; transcript_id "lncONT.11081.1";
LOC_Os01g06640.2	Chr1:3129106-3130722	LOC_Os01g06640	3.31071	1.65691	1.29591	0	0.545375	1.15314	0.526827	0.555833	0.535931	PREDICTED: putative transcription factor bHLH107 [Oryza sativa Japonica Group]		Chr8	Nanopore	exon	2128470	2128601	gene_id "lncONT.11081"; transcript_id "lncONT.11081.1";
LOC_Os01g06640.3	Chr1:3128992-3130722	LOC_Os01g06640	2.64857	3.31383	0.647955	2.8433	0.545375	0.576568	2.10731	1.6675	1.07186	unnamed protein product [Oryza sativa Japonica Group]		Chr8	Nanopore	exon	2128674	2128904	gene_id "lncONT.11081"; transcript_id "lncONT.11081.1";
LOC_Os01g06650.1	Chr1:3134217-3135409	LOC_Os01g06650	0	0	0	0	0	0	0	0	0	hypothetical protein [Oryza sativa Japonica Group]		Chr8	Nanopore	transcript	2572008	2573317	gene_id "lncONT.11097"; transcript_id "lncONT.11097.1"; xloc "XLOC_010912"; class_code "u";
LOC_Os01g06660.1	Chr1:3136104-3140217	LOC_Os01g06660	7.28357	7.73227	9.71933	1.13732	0	2.88284	3.68779	2.77916	5.35931	PREDICTED: pyruvate decarboxylase 2 [Oryza sativa Japonica Group]		Chr8	Nanopore	exon	2572008	2572115	gene_id "lncONT.11097"; transcript_id "lncONT.11097.1";
LOC_Os01g06670.1	Chr1:3143601-3146812	LOC_Os01g06670	0	0	0	0	0	0	0	0	0	PREDICTED: receptor-like protein 12 [Oryza sativa Japonica Group]		Chr8	Nanopore	exon	2572837	2572869	gene_id "lncONT.11097"; transcript_id "lncONT.11097.1";
LOC_Os01g06680.1	Chr1:3147379-3152501	LOC_Os01g06680	0	0	0	0	0	0	0	0	0.535931	hypothetical protein OsJ_00468 [Oryza sativa Japonica Group]		Chr8	Nanopore	exon	2573038	2573317	gene_id "lncONT.11097"; transcript_id "lncONT.11097.1";
LOC_Os01g06690.1	Chr1:3157179-3158987	LOC_Os01g06690	0	0	0	0	0	0	0	0	0	hypothetical protein [Oryza sativa Japonica Group]		Chr8	Nanopore	transcript	2572008	2573317	gene_id "lncONT.11097"; transcript_id "lncONT.11097.2"; xloc "XLOC_010912"; class_code "u";
LOC_Os01g06700.1	Chr1:3161320-3167666	LOC_Os01g06700	0	0	0	0	0	0	0	0	0	unnamed protein product [Oryza sativa Japonica Group]		Chr8	Nanopore	exon	2572008	2572115	gene_id "lncONT.11097"; transcript_id "lncONT.11097.2";
LOC_Os01g06710.1	Chr1:3168000-3171413	LOC_Os01g06710	0	0	0	0	0	0	0	0	0	hypothetical protein [Oryza sativa Japonica Group]		Chr8	Nanopore	exon	2573038	2573317	gene_id "lncONT.11097"; transcript_id "lncONT.11097.2";
LOC_Os01g06720.1	Chr1:3176544-3179602	LOC_Os01g06720	0	0	0	0	0	0	0	0	0	hypothetical protein OsJ_00470 [Oryza sativa Japonica Group]		Chr8	Nanopore	transcript	3013826	3014589	gene_id "lncONT.11109"; transcript_id "lncONT.11109.1"; gene_name "LOC_Os08g05640"; xloc "XLOC_011337"; cmp_ref "LOC_Os08g05640.2"; class_code "o";
LOC_Os01g06730.1	Chr1:3181950-3185346	LOC_Os01g06730	2.64857	2.20922	5.18364	2.8433	2.72688	2.30627	0.526827	0	0	PREDICTED: receptor-like protein 12 [Oryza sativa Japonica Group]		Chr8	Nanopore	exon	3013826	3014141	gene_id "lncONT.11109"; transcript_id "lncONT.11109.1";
LOC_Os01g06740.1	Chr1:3188757-3190330	LOC_Os01g06740	3.97286	3.31383	0.647955	1.13732	0.545375	0.576568	2.10731	4.44666	1.60779	PREDICTED: protein synthesis inhibitor I [Oryza sativa Japonica Group]		Chr8	Nanopore	exon	3014472	3014589	gene_id "lncONT.11109"; transcript_id "lncONT.11109.1";
LOC_Os01g06750.1	Chr1:3196986-3200010	LOC_Os01g06750	0	0	0	0	0	0	0	0	0	Os01g0160900 [Oryza sativa Japonica Group]		Chr8	Nanopore	transcript	3832608	3835101	gene_id "lncONT.11144"; transcript_id "lncONT.11144.1"; xloc "XLOC_010934"; class_code "u";
LOC_Os01g06760.1	Chr1:3201223-3204252	LOC_Os01g06760	0	0	0	0	0	0	0	0	0	hypothetical protein OsJ_00474 [Oryza sativa Japonica Group]		Chr8	Nanopore	exon	3832608	3832824	gene_id "lncONT.11144"; transcript_id "lncONT.11144.1";
LOC_Os01g06770.1	Chr1:3209141-3215099	LOC_Os01g06770	0	0	0	0	0	0	0	0	0	OSJNBa0089N06.1 [Oryza sativa Japonica Group]		Chr8	Nanopore	exon	3834667	3835101	gene_id "lncONT.11144"; transcript_id "lncONT.11144.1";
LOC_Os01g06780.1	Chr1:3217716-3218279	LOC_Os01g06780	0	0	0	0	0	0	0	0	0	Epstein-Barr virus EBNA-1-like protein [Oryza sativa Japonica Group]		Chr8	Nanopore	transcript	5027562	5030004	gene_id "lncONT.11172"; transcript_id "lncONT.11172.2"; gene_name "LOC_Os08g08680"; xloc "XLOC_010952"; cmp_ref "LOC_Os08g08680.1"; class_code "x";
LOC_Os01g06790.1	Chr1:3222303-3226257	LOC_Os01g06790	0	0.552305	1.29591	5.11793	3.27225	4.03598	0.526827	2.22333	1.07186	hypothetical protein OsJ_00475 [Oryza sativa Japonica Group]		Chr8	Nanopore	exon	5027562	5027666	gene_id "lncONT.11172"; transcript_id "lncONT.11172.2";
LOC_Os01g06800.1	Chr1:3229084-3229782	LOC_Os01g06800	0	0	0	0	0	0	0	0	0	hypothetical protein OsI_00505 [Oryza sativa Indica Group]		Chr8	Nanopore	exon	5029590	5030004	gene_id "lncONT.11172"; transcript_id "lncONT.11172.2";
LOC_Os01g06810.1	Chr1:3230885-3235268	LOC_Os01g06810	0	0	0	0	0	0	0	0	0	retrotransposon protein, putative, Ty1-copia subclass [Oryza sativa Japonica Group]		Chr8	Nanopore	transcript	5268087	5269079	gene_id "lncONT.11178"; transcript_id "lncONT.11178.1"; gene_name "LOC_Os08g09100"; xloc "XLOC_011365"; cmp_ref "LOC_Os08g09100.1"; class_code "o";
LOC_Os01g06820.1	Chr1:3235987-3237799	LOC_Os01g06820	0	0	0	0	0	0	0	0	0	hypothetical protein OsJ_00477 [Oryza sativa Japonica Group]		Chr8	Nanopore	exon	5268087	5268350	gene_id "lncONT.11178"; transcript_id "lncONT.11178.1";
LOC_Os01g06836.1	Chr1:3241127-3243315	LOC_Os01g06836	0.662143	0.552305	0	0	3.27225	1.7297	0.526827	0.555833	0	hypothetical protein OsJ_00477 [Oryza sativa Japonica Group]		Chr8	Nanopore	exon	5268941	5269079	gene_id "lncONT.11178"; transcript_id "lncONT.11178.1";
LOC_Os01g06852.1	Chr1:3246999-3249968	LOC_Os01g06852	0	0	0	0	0	0	0	0	0.535931	Os01g0607050 [Oryza sativa Japonica Group]		Chr8	Nanopore	transcript	6402774	6404642	gene_id "lncONT.11211"; transcript_id "lncONT.11211.1"; gene_name "LOC_Os08g10870"; xloc "XLOC_010976"; cmp_ref "LOC_Os08g10870.1"; class_code "o";
LOC_Os01g06870.1	Chr1:3251204-3252724	LOC_Os01g06870	0	0	0	0	1.09075	0	0	0	0	PREDICTED: LRR receptor-like serine/threonine-protein kinase GSO2 isoform X1 [Oryza sativa Japonica Group]		Chr8	Nanopore	exon	6402774	6402915	gene_id "lncONT.11211"; transcript_id "lncONT.11211.1";
LOC_Os01g06876.1	Chr1:3256822-3257901	LOC_Os01g06876	8.60786	7.73227	11.0152	16.4911	15.2705	14.9908	6.84875	12.2283	9.64676	Os01g0162300, partial [Oryza sativa Japonica Group]		Chr8	Nanopore	exon	6403696	6403748	gene_id "lncONT.11211"; transcript_id "lncONT.11211.1";
LOC_Os01g06882.1	Chr1:3257944-3258893	LOC_Os01g06882	8.60786	4.97074	10.3673	10.2359	13.6344	11.5314	5.79509	12.2283	9.11083	PREDICTED: uncharacterized protein LOC9272381 [Oryza sativa Japonica Group]		Chr8	Nanopore	exon	6404388	6404642	gene_id "lncONT.11211"; transcript_id "lncONT.11211.1";
LOC_Os01g06890.1	Chr1:3259438-3262454	LOC_Os01g06890	13.905	6.62766	5.8316	1.70598	1.09075	0	1.58048	2.22333	2.67965	hypothetical protein OsJ_00481 [Oryza sativa Japonica Group]		Chr8	Nanopore	transcript	7734350	7734901	gene_id "lncONT.11227"; transcript_id "lncONT.11227.1"; xloc "XLOC_010985"; class_code "u";
LOC_Os01g06900.1	Chr1:3272839-3276416	LOC_Os01g06900	0	0	0	0	0	0	0	0	0	hypothetical protein OsJ_00482 [Oryza sativa Japonica Group]		Chr8	Nanopore	exon	7734350	7734551	gene_id "lncONT.11227"; transcript_id "lncONT.11227.1";
LOC_Os01g06910.1	Chr1:3277305-3277805	LOC_Os01g06910	0	0	0	0	0	0	0	0	0	unknown protein [Oryza sativa Japonica Group]		Chr8	Nanopore	exon	7734628	7734901	gene_id "lncONT.11227"; transcript_id "lncONT.11227.1";
LOC_Os01g06920.1	Chr1:3282976-3286357	LOC_Os01g06920	4.635	4.97074	5.18364	0	0	0.576568	1.05365	0	0	PREDICTED: receptor-like protein 12 [Oryza sativa Japonica Group]		Chr8	Nanopore	transcript	9212657	9218626	gene_id "lncONT.11262"; transcript_id "lncONT.11262.1"; gene_name "LOC_Os08g15220"; xloc "XLOC_011003"; cmp_ref "LOC_Os08g15220.1"; class_code "o";
LOC_Os01g06940.1	Chr1:3288323-3288890	LOC_Os01g06940	0	0	0	0	0	0	0	0	0	hypothetical protein OsJ_00484 [Oryza sativa Japonica Group]		Chr8	Nanopore	exon	9212657	9212951	gene_id "lncONT.11262"; transcript_id "lncONT.11262.1";
LOC_Os01g06950.1	Chr1:3289733-3290197	LOC_Os01g06950	0	0	0	0	0	0	0	0	0	hypothetical protein [Oryza sativa Japonica Group]		Chr8	Nanopore	exon	9218264	9218626	gene_id "lncONT.11262"; transcript_id "lncONT.11262.1";
LOC_Os01g06960.1	Chr1:3290761-3291611	LOC_Os01g06960	0	0	0	0	0	0	0	0	0	hypothetical protein OsJ_00485 [Oryza sativa Japonica Group]		Chr8	Nanopore	transcript	10495863	10500235	gene_id "lncONT.11285"; transcript_id "lncONT.11285.1"; xloc "XLOC_011013"; class_code "u";
LOC_Os01g06970.1	Chr1:3292985-3293489	LOC_Os01g06970	0	0	0	0	0	0	0	0	0	hypothetical protein OsJ_00486 [Oryza sativa Japonica Group]		Chr8	Nanopore	exon	10495863	10495984	gene_id "lncONT.11285"; transcript_id "lncONT.11285.1";
LOC_Os01g06980.1	Chr1:3294624-3295212	LOC_Os01g06980	0	0	0	0	0	0	0	0	0	PREDICTED: uncharacterized protein LOC107280797 [Oryza sativa Japonica Group]		Chr8	Nanopore	exon	10499907	10500235	gene_id "lncONT.11285"; transcript_id "lncONT.11285.1";
LOC_Os01g06990.1	Chr1:3297850-3298410	LOC_Os01g06990	0	0	0	0	0	0	0	0	0	PREDICTED: non-classical arabinogalactan protein 31-like [Oryza sativa Japonica Group]		Chr8	Nanopore	transcript	10495866	10500232	gene_id "lncONT.11285"; transcript_id "lncONT.11285.2"; xloc "XLOC_011013"; class_code "u";
LOC_Os01g07000.1	Chr1:3300442-3301010	LOC_Os01g07000	0	0	0	0	0	0	0	0	0	Os01g0163812 [Oryza sativa Japonica Group]		Chr8	Nanopore	exon	10495866	10495984	gene_id "lncONT.11285"; transcript_id "lncONT.11285.2";
LOC_Os01g07010.1	Chr1:3303523-3304092	LOC_Os01g07010	0	0	0	0	0	0	0	0	0	PREDICTED: non-classical arabinogalactan protein 30-like [Oryza sativa Japonica Group]		Chr8	Nanopore	exon	10499762	10499814	gene_id "lncONT.11285"; transcript_id "lncONT.11285.2";
LOC_Os01g07020.1	Chr1:3306319-3306894	LOC_Os01g07020	0	0	0	0	0	0	0	0	0	PREDICTED: non-classical arabinogalactan protein 30-like [Oryza sativa Japonica Group]		Chr8	Nanopore	exon	10499907	10500232	gene_id "lncONT.11285"; transcript_id "lncONT.11285.2";
LOC_Os01g07030.1	Chr1:3312462-3313273	LOC_Os01g07030	0	0	0	0	0	0	0	0	0	PREDICTED: non-classical arabinogalactan protein 30-like [Oryza sativa Japonica Group]		Chr8	Nanopore	transcript	14160160	14162399	gene_id "lncONT.11329"; transcript_id "lncONT.11329.1"; xloc "XLOC_011434"; class_code "u";
LOC_Os01g07040.1	Chr1:3315002-3315609	LOC_Os01g07040	0	0	0	0	0	0	0	0	0	PREDICTED: non-classical arabinogalactan protein 30-like [Oryza sativa Japonica Group]		Chr8	Nanopore	exon	14160160	14160484	gene_id "lncONT.11329"; transcript_id "lncONT.11329.1";
LOC_Os01g07050.1	Chr1:3317554-3318111	LOC_Os01g07050	0	0	0	0	0	0	0	0	0	PREDICTED: non-classical arabinogalactan protein 31-like [Oryza sativa Japonica Group]		Chr8	Nanopore	exon	14160959	14161135	gene_id "lncONT.11329"; transcript_id "lncONT.11329.1";
LOC_Os01g07060.1	Chr1:3320451-3321035	LOC_Os01g07060	0	0	0	0	0	0	0	0	0	hypothetical protein [Oryza sativa Japonica Group]		Chr8	Nanopore	exon	14162094	14162399	gene_id "lncONT.11329"; transcript_id "lncONT.11329.1";
LOC_Os01g07070.1	Chr1:3322774-3327179	LOC_Os01g07070	13.905	17.1215	12.3112	9.09855	7.63525	17.297	8.42923	10.005	5.89524	hypothetical protein OsI_00526 [Oryza sativa Indica Group]		Chr8	Nanopore	transcript	20134104	20134627	gene_id "lncONT.11439"; transcript_id "lncONT.11439.1"; xloc "XLOC_011482"; class_code "u";
LOC_Os01g07070.2	Chr1:3322774-3327525	LOC_Os01g07070	0.662143	0	0	0.568659	0	0	0	0.555833	0	hypothetical protein OsI_00526 [Oryza sativa Indica Group]		Chr8	Nanopore	exon	20134104	20134463	gene_id "lncONT.11439"; transcript_id "lncONT.11439.1";
LOC_Os01g07070.3	Chr1:3322790-3328256	LOC_Os01g07070	0.662143	0	0	0	0.545375	0	0.526827	0	0	hypothetical protein OsI_00526 [Oryza sativa Indica Group]		Chr8	Nanopore	exon	20134511	20134627	gene_id "lncONT.11439"; transcript_id "lncONT.11439.1";
LOC_Os01g07070.4	Chr1:3322774-3327525	LOC_Os01g07070	0	0	0.647955	0.568659	0.545375	0.576568	0	0.555833	0.535931	hypothetical protein OsI_00526 [Oryza sativa Indica Group]		Chr8	Nanopore	transcript	20880859	20882770	gene_id "lncONT.11462"; transcript_id "lncONT.11462.1"; xloc "XLOC_011108"; class_code "u";
LOC_Os01g07080.1	Chr1:3328533-3331963	LOC_Os01g07080	25.8236	18.7784	24.6223	29.5703	28.9049	20.7565	8.42923	7.78166	9.11083	PREDICTED: DEAD-box ATP-dependent RNA helicase 18 [Oryza sativa Japonica Group]		Chr8	Nanopore	exon	20880859	20881155	gene_id "lncONT.11462"; transcript_id "lncONT.11462.1";
LOC_Os01g07080.2	Chr1:3329377-3331963	LOC_Os01g07080	1.32429	0.552305	0.647955	0.568659	0.545375	0.576568	0.526827	0.555833	0	PREDICTED: DEAD-box ATP-dependent RNA helicase 18 [Oryza sativa Japonica Group]		Chr8	Nanopore	exon	20882459	20882770	gene_id "lncONT.11462"; transcript_id "lncONT.11462.1";
LOC_Os01g07090.1	Chr1:3332952-3336075	LOC_Os01g07090	16.5536	26.5106	28.51	7.39257	8.18063	5.76568	16.8585	18.3425	19.2935	PREDICTED: probable protein phosphatase 2C 1 isoform X1 [Oryza sativa Japonica Group]		Chr8	Nanopore	transcript	20995140	20996089	gene_id "lncONT.11463"; transcript_id "lncONT.11463.1"; xloc "XLOC_011109"; class_code "u";
ONT.170.1	Chr1:3336250-3343225	LOC_Os01g07100	30.4586	19.3307	30.4539	18.7658	26.178	19.0268	37.4047	46.6899	41.8026	hypothetical protein OsI_00529 [Oryza sativa Indica Group]		Chr8	Nanopore	exon	20995140	20995549	gene_id "lncONT.11463"; transcript_id "lncONT.11463.1";
LOC_Os01g07100.1	Chr1:3336408-3342886	LOC_Os01g07100	0	0	0	0	0	0	0	0	0	PREDICTED: Golgi to ER traffic protein 4 homolog [Oryza sativa Japonica Group]		Chr8	Nanopore	exon	20995664	20996089	gene_id "lncONT.11463"; transcript_id "lncONT.11463.1";
LOC_Os01g07110.1	Chr1:3345203-3355066	LOC_Os01g07110	1.32429	1.10461	0.647955	4.54927	1.09075	2.88284	0	0	0.535931	PREDICTED: protein BREAST CANCER SUSCEPTIBILITY 2 homolog B isoform X1 [Oryza sativa Japonica Group]		Chr8	Nanopore	transcript	20995174	20995858	gene_id "lncONT.11463"; transcript_id "lncONT.11463.2"; xloc "XLOC_011109"; class_code "u";
ONT.171.1	Chr1:3356426-3358426	LOC_Os01g07120	1.32429	2.20922	2.59182	0	0	0	0	2.22333	0.535931	PREDICTED: dehydration-responsive element-binding protein 2A [Oryza sativa Japonica Group]		Chr8	Nanopore	exon	20995174	20995549	gene_id "lncONT.11463"; transcript_id "lncONT.11463.2";
LOC_Os01g07120.1	Chr1:3357287-3358443	LOC_Os01g07120	5.29714	1.65691	2.59182	1.13732	1.09075	1.15314	2.10731	1.11167	1.60779	DREB1 [Oryza sativa]		Chr8	Nanopore	exon	20995664	20995858	gene_id "lncONT.11463"; transcript_id "lncONT.11463.2";
LOC_Os01g07120.2	Chr1:3356383-3361204	LOC_Os01g07120	15.2293	18.2261	15.5509	7.96123	2.72688	3.45941	10.0097	8.33749	10.1827	PREDICTED: uncharacterized protein LOC4327135 [Oryza sativa Japonica Group]		Chr8	Nanopore	transcript	20995234	20995984	gene_id "lncONT.11463"; transcript_id "lncONT.11463.3"; xloc "XLOC_011109"; class_code "u";
LOC_Os01g07130.1	Chr1:3358521-3360676	LOC_Os01g07130	8.60786	5.52305	1.29591	0	0	0.576568	0.526827	0	0	PREDICTED: uncharacterized protein LOC4327135 [Oryza sativa Japonica Group]		Chr8	Nanopore	exon	20995234	20995549	gene_id "lncONT.11463"; transcript_id "lncONT.11463.3";
LOC_Os01g07140.1	Chr1:3361963-3366321	LOC_Os01g07140	0.662143	0.552305	1.94387	0.568659	0.545375	0.576568	1.05365	0.555833	0	KEAP1 [Oryza sativa Japonica Group]		Chr8	Nanopore	exon	20995664	20995984	gene_id "lncONT.11463"; transcript_id "lncONT.11463.3";
LOC_Os01g07140.2	Chr1:3361963-3367663	LOC_Os01g07140	5.95929	8.28457	5.18364	15.9225	7.63525	14.4142	1.58048	1.6675	3.21559	PREDICTED: kelch-like protein 1 [Oryza sativa Japonica Group]		Chr8	Nanopore	transcript	22923217	22925855	gene_id "lncONT.11514"; transcript_id "lncONT.11514.1"; gene_name "LOC_Os08g36370"; xloc "XLOC_011521"; cmp_ref "LOC_Os08g36370.1"; class_code "x";
LOC_Os01g07150.1	Chr1:3376593-3377205	LOC_Os01g07150	0	0	0.647955	0	0	0	0	0	0	PREDICTED: uncharacterized protein LOC107277399 [Oryza sativa Japonica Group]		Chr8	Nanopore	exon	22923217	22923511	gene_id "lncONT.11514"; transcript_id "lncONT.11514.1";
LOC_Os01g07160.1	Chr1:3380727-3382058	LOC_Os01g07160	0	0	0	0	0	0	0	0	0	hypothetical protein [Oryza sativa Japonica Group]		Chr8	Nanopore	exon	22925688	22925855	gene_id "lncONT.11514"; transcript_id "lncONT.11514.1";
LOC_Os01g07170.1	Chr1:3386907-3390756	LOC_Os01g07170	11.2564	11.5984	11.0152	27.8643	17.452	28.2518	4.74144	10.005	1.60779	hypothetical protein OsI_00538 [Oryza sativa Indica Group]		Chr8	Nanopore	transcript	23826143	23827388	gene_id "lncONT.11543"; transcript_id "lncONT.11543.1"; xloc "XLOC_011144"; class_code "u";
LOC_Os01g07180.1	Chr1:3391757-3393011	LOC_Os01g07180	0	0	0	0	0	0	0	0	0	hypothetical protein [Oryza sativa Japonica Group]		Chr8	Nanopore	exon	23826143	23826258	gene_id "lncONT.11543"; transcript_id "lncONT.11543.1";
LOC_Os01g07190.1	Chr1:3395762-3396310	LOC_Os01g07190	0	0	0	0	0	0	0.526827	0	0	hypothetical protein [Oryza sativa Japonica Group]		Chr8	Nanopore	exon	23826901	23827388	gene_id "lncONT.11543"; transcript_id "lncONT.11543.1";
LOC_Os01g07200.1	Chr1:3397337-3400518	LOC_Os01g07200	30.4586	27.0629	28.51	3.98062	2.1815	0.576568	17.9121	18.8983	27.3325	PREDICTED: probable staphylococcal-like nuclease CAN1 [Oryza sativa Japonica Group]		Chr8	Nanopore	transcript	24394206	24397393	gene_id "lncONT.11578"; transcript_id "lncONT.11578.3"; xloc "XLOC_011162"; class_code "u";
ONT.173.1	Chr1:3401471-3403953	LOC_Os01g07212	3.97286	8.83688	6.47955	26.727	13.089	17.297	7.9024	5.00249	6.43117	PREDICTED: probable staphylococcal-like nuclease CAN1 isoform X2 [Oryza sativa Japonica Group]		Chr8	Nanopore	exon	24394206	24394252	gene_id "lncONT.11578"; transcript_id "lncONT.11578.3";
LOC_Os01g07212.1	Chr1:3401288-3407358	LOC_Os01g07212	11.9186	9.94149	12.9591	18.1971	29.9956	20.1799	14.2243	14.4516	11.7905	hypothetical protein OsJ_00508 [Oryza sativa Japonica Group]		Chr8	Nanopore	exon	24396627	24396720	gene_id "lncONT.11578"; transcript_id "lncONT.11578.3";
ONT.174.1	Chr1:3414867-3415943	LOC_Os01g07240	9.93214	12.703	14.903	48.9047	34.3586	2.88284	9.48288	11.1167	11.7905	PREDICTED: uncharacterized protein LOC4327143 [Oryza sativa Japonica Group]		Chr8	Nanopore	exon	24396837	24397393	gene_id "lncONT.11578"; transcript_id "lncONT.11578.3";
LOC_Os01g07240.1	Chr1:3414659-3415986	LOC_Os01g07240	4.635	1.65691	5.18364	11.3732	7.08988	0.576568	4.21461	4.44666	3.75152	PREDICTED: uncharacterized protein LOC4327143 [Oryza sativa Japonica Group]		Chr8	Nanopore	transcript	24394207	24397032	gene_id "lncONT.11578"; transcript_id "lncONT.11578.8"; xloc "XLOC_011162"; class_code "u";
LOC_Os01g07250.1	Chr1:3422011-3425559	LOC_Os01g07250	21.8507	20.4353	18.1428	13.0792	16.9066	15.5673	13.6975	10.005	11.2546	P0028E10.2 [Oryza sativa Japonica Group]		Chr8	Nanopore	exon	24394207	24394252	gene_id "lncONT.11578"; transcript_id "lncONT.11578.8";
LOC_Os01g07260.1	Chr1:3425737-3429654	LOC_Os01g07260	13.2429	22.6445	15.5509	90.9855	85.6239	110.701	2.63413	6.11416	4.28745	PREDICTED: mini-chromosome maintenance complex-binding protein [Oryza sativa Japonica Group]		Chr8	Nanopore	exon	24396627	24396720	gene_id "lncONT.11578"; transcript_id "lncONT.11578.8";
LOC_Os01g07270.1	Chr1:3430549-3430923	LOC_Os01g07270	2.64857	1.10461	0.647955	2.8433	2.1815	2.88284	2.63413	1.6675	1.07186	P0028E10.4 [Oryza sativa Japonica Group]		Chr8	Nanopore	exon	24396837	24397032	gene_id "lncONT.11578"; transcript_id "lncONT.11578.8";
LOC_Os01g07280.1	Chr1:3431606-3435618	LOC_Os01g07280	1.32429	2.76152	3.88773	5.68659	9.81675	5.76568	22.1267	26.1241	22.5091	hypothetical protein OsJ_00513 [Oryza sativa Japonica Group]		Chr8	Nanopore	transcript	24394212	24397395	gene_id "lncONT.11578"; transcript_id "lncONT.11578.13"; xloc "XLOC_011162"; class_code "u";
LOC_Os01g07300.1	Chr1:3445159-3446607	LOC_Os01g07300	1.32429	1.10461	1.29591	0	0	0.576568	0	0	0.535931	PREDICTED: protein synthesis inhibitor II isoform X1 [Oryza sativa Japonica Group]		Chr8	Nanopore	exon	24394212	24394252	gene_id "lncONT.11578"; transcript_id "lncONT.11578.13";
LOC_Os01g07300.2	Chr1:3445220-3446513	LOC_Os01g07300	1.98643	1.65691	1.29591	0	0.545375	0	0	0	0.535931	PREDICTED: protein synthesis inhibitor II isoform X1 [Oryza sativa Japonica Group]		Chr8	Nanopore	exon	24396633	24396720	gene_id "lncONT.11578"; transcript_id "lncONT.11578.13";
ONT.178.2	Chr1:3447061-3450181	LOC_Os01g07310	31.1207	29.8245	34.9896	40.3748	33.8133	40.3598	22.6536	23.9008	21.4372	PREDICTED: uncharacterized membrane protein At1g06890 [Oryza sativa Japonica Group]		Chr8	Nanopore	exon	24396837	24397395	gene_id "lncONT.11578"; transcript_id "lncONT.11578.13";
ONT.178.3	Chr1:3447545-3450182	LOC_Os01g07310	0.662143	0.552305	1.29591	0	0	0	1.05365	0	2.67965	PREDICTED: uncharacterized membrane protein At1g06890 [Oryza sativa Japonica Group]		Chr8	Nanopore	transcript	24394228	24397240	gene_id "lncONT.11578"; transcript_id "lncONT.11578.14"; xloc "XLOC_011162"; class_code "u";
LOC_Os01g07310.1	Chr1:3446936-3450222	LOC_Os01g07310	32.445	28.7199	25.9182	23.315	20.1789	29.9815	19.4926	20.01	16.0779	PREDICTED: uncharacterized membrane protein At1g06890 [Oryza sativa Japonica Group]		Chr8	Nanopore	exon	24394228	24394252	gene_id "lncONT.11578"; transcript_id "lncONT.11578.14";
LOC_Os01g07310.2	Chr1:3446937-3450222	LOC_Os01g07310	43.0393	28.1676	29.806	16.4911	19.0881	26.5221	12.6438	21.1216	18.7576	PREDICTED: uncharacterized membrane protein At1g06890 [Oryza sativa Japonica Group]		Chr8	Nanopore	exon	24396627	24396720	gene_id "lncONT.11578"; transcript_id "lncONT.11578.14";
LOC_Os01g07310.3	Chr1:3446936-3450222	LOC_Os01g07310	33.7693	27.0629	34.3416	30.1389	27.8141	28.2518	24.234	24.4566	23.581	PREDICTED: uncharacterized membrane protein At1g06890 [Oryza sativa Japonica Group]		Chr8	Nanopore	exon	24396837	24397240	gene_id "lncONT.11578"; transcript_id "lncONT.11578.14";
LOC_Os01g07310.4	Chr1:3446936-3450222	LOC_Os01g07310	3.31071	3.86613	3.23978	2.27464	2.72688	4.03598	3.16096	3.335	4.82338	PREDICTED: uncharacterized membrane protein At1g06890 [Oryza sativa Japonica Group]		Chr8	Nanopore	transcript	27687182	27687779	gene_id "lncONT.11729"; transcript_id "lncONT.11729.2"; gene_name "LOC_Os08g43950"; xloc "XLOC_011623"; cmp_ref "LOC_Os08g43950.1"; class_code "x";
LOC_Os01g07320.1	Chr1:3455254-3456059	LOC_Os01g07320	0	1.65691	0.647955	0	0.545375	0.576568	0	0	0	hypothetical protein OsJ_00516 [Oryza sativa Japonica Group]		Chr8	Nanopore	exon	27687182	27687366	gene_id "lncONT.11729"; transcript_id "lncONT.11729.2";
LOC_Os01g07330.1	Chr1:3456868-3464954	LOC_Os01g07330	0	0.552305	0.647955	0	0	0	0	0.555833	1.07186	hypothetical protein OsJ_00517 [Oryza sativa Japonica Group]		Chr8	Nanopore	exon	27687604	27687779	gene_id "lncONT.11729"; transcript_id "lncONT.11729.2";
LOC_Os01g07330.2	Chr1:3456868-3464954	LOC_Os01g07330	0.662143	0	0.647955	0	0	0	0.526827	0.555833	0	Os01g0167700 [Oryza sativa Japonica Group]		Chr9	Nanopore	transcript	1759074	1761803	gene_id "lncONT.11822"; transcript_id "lncONT.11822.1"; gene_name "LOC_Os09g03570"; xloc "XLOC_011661"; cmp_ref "LOC_Os09g03570.1"; class_code "x";
LOC_Os01g07330.3	Chr1:3456200-3464954	LOC_Os01g07330	1.32429	2.20922	2.59182	1.70598	0	0.576568	1.05365	1.11167	0.535931	Os01g0167700 [Oryza sativa Japonica Group]		Chr9	Nanopore	exon	1759074	1759327	gene_id "lncONT.11822"; transcript_id "lncONT.11822.1";
LOC_Os01g07330.4	Chr1:3456868-3464954	LOC_Os01g07330	0	0.552305	1.29591	0.568659	0	0	0.526827	0.555833	0	Os01g0167700 [Oryza sativa Japonica Group]		Chr9	Nanopore	exon	1759402	1759494	gene_id "lncONT.11822"; transcript_id "lncONT.11822.1";
LOC_Os01g07340.1	Chr1:3465634-3467520	LOC_Os01g07340	0	0	0	0.568659	0	0.576568	1.05365	1.11167	0	PREDICTED: pentatricopeptide repeat-containing protein At5g66631 [Oryza sativa Japonica Group]		Chr9	Nanopore	exon	1760258	1760323	gene_id "lncONT.11822"; transcript_id "lncONT.11822.1";
LOC_Os01g07350.1	Chr1:3467858-3472117	LOC_Os01g07350	2.64857	3.86613	2.59182	12.5105	5.99913	16.7205	1.05365	2.77916	1.07186	hypothetical protein OsJ_00519 [Oryza sativa Japonica Group]		Chr9	Nanopore	exon	1761542	1761803	gene_id "lncONT.11822"; transcript_id "lncONT.11822.1";
LOC_Os01g07360.1	Chr1:3473760-3477334	LOC_Os01g07360	13.2429	9.94149	18.1428	12.5105	10.9075	17.297	4.74144	5.00249	7.50303	PREDICTED: protein NETWORKED 4A [Oryza sativa Japonica Group]		Chr9	Nanopore	transcript	4525852	4532826	gene_id "lncONT.11877"; transcript_id "lncONT.11877.1"; gene_name "LOC_Os09g08650"; xloc "XLOC_012040"; cmp_ref "LOC_Os09g08650.1"; class_code "x";
LOC_Os01g07360.2	Chr1:3473760-3477924	LOC_Os01g07360	1.98643	3.86613	0.647955	1.13732	0.545375	2.88284	3.16096	4.44666	2.67965	PREDICTED: protein NETWORKED 4A [Oryza sativa Japonica Group]		Chr9	Nanopore	exon	4525852	4525984	gene_id "lncONT.11877"; transcript_id "lncONT.11877.1";
LOC_Os01g07360.3	Chr1:3473760-3477334	LOC_Os01g07360	5.95929	3.86613	1.94387	1.70598	2.1815	2.88284	0	1.11167	1.07186	PREDICTED: protein NETWORKED 4A [Oryza sativa Japonica Group]		Chr9	Nanopore	exon	4532371	4532826	gene_id "lncONT.11877"; transcript_id "lncONT.11877.1";
LOC_Os01g07360.4	Chr1:3473760-3477636	LOC_Os01g07360	3.97286	3.86613	3.88773	1.70598	0.545375	4.61255	1.58048	1.11167	0	PREDICTED: protein NETWORKED 4A [Oryza sativa Japonica Group]		Chr9	Nanopore	transcript	6181353	6189039	gene_id "lncONT.11905"; transcript_id "lncONT.11905.2"; gene_name "LOC_Os09g11160"; xloc "XLOC_012055"; cmp_ref "LOC_Os09g11160.1"; class_code "o";
LOC_Os01g07364.1	Chr1:3478537-3478980	LOC_Os01g07364	0	0	0	0	0.545375	0	0	0	1.07186	unknown protein [Oryza sativa Japonica Group]		Chr9	Nanopore	exon	6181353	6181784	gene_id "lncONT.11905"; transcript_id "lncONT.11905.2";
LOC_Os01g07370.1	Chr1:3479338-3484579	LOC_Os01g07370	41.0529	44.7367	42.1171	57.4346	37.6309	79.5664	11.5902	16.1191	17.6857	PREDICTED: protein NETWORKED 4B [Oryza sativa Japonica Group]		Chr9	Nanopore	exon	6188886	6189039	gene_id "lncONT.11905"; transcript_id "lncONT.11905.2";
LOC_Os01g07370.2	Chr1:3479338-3481793	LOC_Os01g07370	13.2429	18.7784	9.71933	12.5105	11.4529	16.7205	3.68779	4.44666	6.43117	PREDICTED: protein NETWORKED 4B [Oryza sativa Japonica Group]		Chr9	Nanopore	transcript	10176945	10180489	gene_id "lncONT.11967"; transcript_id "lncONT.11967.3"; gene_name "LOC_Os09g16580"; xloc "XLOC_012090"; cmp_ref "LOC_Os09g16580.1"; class_code "o";
LOC_Os01g07376.1	Chr1:3489310-3491991	LOC_Os01g07376	8.60786	4.97074	9.07138	5.68659	4.363	4.03598	8.95606	7.22582	6.43117	PREDICTED: thioredoxin H4-1 [Oryza sativa Japonica Group]		Chr9	Nanopore	exon	10176945	10177175	gene_id "lncONT.11967"; transcript_id "lncONT.11967.3";
LOC_Os01g07382.1	Chr1:3493219-3496598	LOC_Os01g07382	10.5943	15.4645	11.6632	21.0404	7.08988	6.91882	13.6975	6.66999	15.0061	PREDICTED: uncharacterized protein LOC4325190 [Oryza sativa Japonica Group]		Chr9	Nanopore	exon	10180175	10180345	gene_id "lncONT.11967"; transcript_id "lncONT.11967.3";
LOC_Os01g07390.1	Chr1:3501094-3504833	LOC_Os01g07390	5.95929	13.8076	18.1428	10.2359	2.72688	6.34225	7.9024	5.00249	8.03896	PREDICTED: RING finger and transmembrane domain-containing protein 2 [Oryza sativa Japonica Group]		Chr9	Nanopore	exon	10180413	10180489	gene_id "lncONT.11967"; transcript_id "lncONT.11967.3";
ONT.183.1	Chr1:3505767-3510330	LOC_Os01g07400	15.8914	9.94149	12.3112	18.7658	16.3613	11.5314	12.117	14.4516	12.3264	PREDICTED: autophagy-related protein 18d [Oryza sativa Japonica Group]		Chr9	Nanopore	transcript	10177118	10180471	gene_id "lncONT.11967"; transcript_id "lncONT.11967.4"; gene_name "LOC_Os09g16580"; xloc "XLOC_012090"; cmp_ref "LOC_Os09g16580.1"; class_code "o";
LOC_Os01g07400.1	Chr1:3505665-3510531	LOC_Os01g07400	7.94571	7.73227	11.6632	10.8045	11.9983	16.7205	7.9024	10.5608	7.50303	PREDICTED: autophagy-related protein 18d [Oryza sativa Japonica Group]		Chr9	Nanopore	exon	10177118	10177175	gene_id "lncONT.11967"; transcript_id "lncONT.11967.4";
LOC_Os01g07400.2	Chr1:3505665-3510531	LOC_Os01g07400	6.62143	11.0461	13.6071	21.6091	17.9974	20.1799	13.1707	23.9008	11.7905	PREDICTED: autophagy-related protein 18d [Oryza sativa Japonica Group]		Chr9	Nanopore	exon	10180175	10180345	gene_id "lncONT.11967"; transcript_id "lncONT.11967.4";
LOC_Os01g07410.1	Chr1:3511835-3515902	LOC_Os01g07410	3.31071	9.38918	3.88773	1.13732	3.81763	1.7297	3.16096	1.6675	2.67965	PREDICTED: uncharacterized protein At1g04910 [Oryza sativa Japonica Group]		Chr9	Nanopore	exon	10180413	10180471	gene_id "lncONT.11967"; transcript_id "lncONT.11967.4";
LOC_Os01g07420.1	Chr1:3516658-3519175	LOC_Os01g07420	4.635	4.97074	12.3112	0	0	0	2.63413	1.6675	2.67965	PREDICTED: uncharacterized protein Mb2734 [Oryza sativa Japonica Group]		Chr9	Nanopore	transcript	10177132	10180490	gene_id "lncONT.11967"; transcript_id "lncONT.11967.5"; gene_name "LOC_Os09g16580"; xloc "XLOC_012090"; cmp_ref "LOC_Os09g16580.1"; class_code "o";
LOC_Os01g07430.1	Chr1:3520778-3521976	LOC_Os01g07430	0	0.552305	0	0	0	0	0	0	0	hypothetical protein OsJ_00530 [Oryza sativa Japonica Group]		Chr9	Nanopore	exon	10177132	10177177	gene_id "lncONT.11967"; transcript_id "lncONT.11967.5";
LOC_Os01g07450.1	Chr1:3532859-3533749	LOC_Os01g07450	0	0	0	0	0	0	0	0	0	PREDICTED: myb-related protein Hv33-like [Oryza sativa Japonica Group]		Chr9	Nanopore	exon	10180177	10180490	gene_id "lncONT.11967"; transcript_id "lncONT.11967.5";
LOC_Os01g07460.1	Chr1:3536083-3536467	LOC_Os01g07460	0	0	0	0	0	0	0	0	0	P0028E10.27 [Oryza sativa Japonica Group]		Chr9	Nanopore	transcript	10226028	10228851	gene_id "lncONT.11968"; transcript_id "lncONT.11968.1"; gene_name "LOC_Os09g16714"; xloc "XLOC_011726"; cmp_ref "LOC_Os09g16714.1"; class_code "o";
LOC_Os01g07470.1	Chr1:3540841-3541272	LOC_Os01g07470	0	0	0	0	0	0	0	0	0	--		Chr9	Nanopore	exon	10226028	10226473	gene_id "lncONT.11968"; transcript_id "lncONT.11968.1";
LOC_Os01g07480.1	Chr1:3551044-3553146	LOC_Os01g07480	0	1.10461	0	6.82391	1.09075	0.576568	0.526827	0.555833	0	PREDICTED: protein LATERAL ORGAN BOUNDARIES [Oryza sativa Japonica Group]		Chr9	Nanopore	exon	10226968	10227047	gene_id "lncONT.11968"; transcript_id "lncONT.11968.1";
LOC_Os01g07480.2	Chr1:3551044-3552990	LOC_Os01g07480	0	0	1.29591	5.68659	0	0.576568	0	0	0	PREDICTED: protein LATERAL ORGAN BOUNDARIES [Oryza sativa Japonica Group]		Chr9	Nanopore	exon	10228488	10228851	gene_id "lncONT.11968"; transcript_id "lncONT.11968.1";
LOC_Os01g07490.1	Chr1:3559732-3574280	LOC_Os01g07490	48.3364	32.586	31.1019	61.9839	39.8124	55.3506	24.7609	37.7966	28.9403	PREDICTED: protein RST1 [Oryza sativa Japonica Group]		Chr9	Nanopore	transcript	10226035	10228722	gene_id "lncONT.11968"; transcript_id "lncONT.11968.2"; gene_name "LOC_Os09g16714"; xloc "XLOC_011726"; cmp_ref "LOC_Os09g16714.1"; class_code "o";
LOC_Os01g07500.1	Chr1:3577466-3581859	LOC_Os01g07500	4.635	6.07535	5.8316	4.54927	5.45375	4.03598	3.68779	4.44666	3.75152	PREDICTED: L-tryptophan--pyruvate aminotransferase 1 [Oryza sativa Japonica Group]		Chr9	Nanopore	exon	10226035	10226473	gene_id "lncONT.11968"; transcript_id "lncONT.11968.2";
LOC_Os01g07510.1	Chr1:3587608-3587838	LOC_Os01g07510	0	0	0	0	0	0	0	0	0	hypothetical protein [Oryza sativa Japonica Group]		Chr9	Nanopore	exon	10226968	10227047	gene_id "lncONT.11968"; transcript_id "lncONT.11968.2";
LOC_Os01g07520.1	Chr1:3591811-3596154	LOC_Os01g07520	8.60786	13.8076	14.255	9.66721	4.90838	9.80166	10.5365	9.44915	8.5749	PREDICTED: class E vacuolar protein-sorting machinery protein HSE1 [Oryza sativa Japonica Group]		Chr9	Nanopore	exon	10228488	10228722	gene_id "lncONT.11968"; transcript_id "lncONT.11968.2";
LOC_Os01g07530.1	Chr1:3598418-3602211	LOC_Os01g07530	17.8779	28.7199	31.1019	0	0	0	25.2877	16.1191	22.5091	PREDICTED: galactinol--sucrose galactosyltransferase [Oryza sativa Japonica Group]		Chr9	Nanopore	transcript	10226063	10228807	gene_id "lncONT.11968"; transcript_id "lncONT.11968.3"; gene_name "LOC_Os09g16714"; xloc "XLOC_011726"; cmp_ref "LOC_Os09g16714.1"; class_code "o";
LOC_Os01g07540.1	Chr1:3610392-3615764	LOC_Os01g07540	1.98643	2.20922	0.647955	0.568659	1.63613	4.03598	1.58048	1.11167	0	PREDICTED: uncharacterized protein LOC4327632 isoform X4 [Oryza sativa Japonica Group]		Chr9	Nanopore	exon	10226063	10226473	gene_id "lncONT.11968"; transcript_id "lncONT.11968.3";
LOC_Os01g07550.1	Chr1:3616498-3619216	LOC_Os01g07550	0.662143	0	0	1.13732	0	0	0	0	0	hypothetical protein [Oryza sativa Japonica Group]		Chr9	Nanopore	exon	10226968	10227047	gene_id "lncONT.11968"; transcript_id "lncONT.11968.3";
LOC_Os01g07560.1	Chr1:3621211-3625356	LOC_Os01g07560	1.98643	3.86613	1.94387	0.568659	2.72688	5.18911	0.526827	1.11167	1.60779	PREDICTED: probable LRR receptor-like serine/threonine-protein kinase At4g26540 [Oryza sativa Japonica Group]		Chr9	Nanopore	exon	10227661	10227830	gene_id "lncONT.11968"; transcript_id "lncONT.11968.3";
LOC_Os01g07570.1	Chr1:3633275-3639164	LOC_Os01g07570	12.5807	15.4645	7.77547	75.6317	77.9887	32.2878	4.21461	3.89083	3.21559	PREDICTED: uncharacterized protein LOC4327635 [Oryza sativa Japonica Group]		Chr9	Nanopore	exon	10228488	10228807	gene_id "lncONT.11968"; transcript_id "lncONT.11968.3";
ONT.187.1	Chr1:3649217-3650692	LOC_Os01g07590	66.8764	59.0966	71.2751	2.8433	1.63613	3.45941	24.234	26.68	25.7247	hypothetical protein OsJ_00543 [Oryza sativa Japonica Group]		Chr9	Nanopore	transcript	10226064	10228825	gene_id "lncONT.11968"; transcript_id "lncONT.11968.4"; gene_name "LOC_Os09g16714"; xloc "XLOC_011726"; cmp_ref "LOC_Os09g16714.1"; class_code "o";
LOC_Os01g07590.1	Chr1:3645587-3650362	LOC_Os01g07590	1.98643	4.41844	3.88773	5.68659	8.726	3.45941	1.05365	2.22333	2.67965	hypothetical protein OsI_00575 [Oryza sativa Indica Group]		Chr9	Nanopore	exon	10226064	10226473	gene_id "lncONT.11968"; transcript_id "lncONT.11968.4";
LOC_Os01g07600.1	Chr1:3652273-3656479	LOC_Os01g07600	1.98643	0	2.59182	2.8433	1.63613	0.576568	0	0.555833	0.535931	PREDICTED: uncharacterized protein LOC4327637 isoform X1 [Oryza sativa Japonica Group]		Chr9	Nanopore	exon	10226968	10228825	gene_id "lncONT.11968"; transcript_id "lncONT.11968.4";
LOC_Os01g07610.1	Chr1:3661688-3664319	LOC_Os01g07610	1.32429	0.552305	1.29591	3.41196	1.09075	0.576568	1.05365	0	1.60779	PREDICTED: pentatricopeptide repeat-containing protein At1g66345, mitochondrial [Oryza sativa Japonica Group]		Chr9	Nanopore	transcript	13052296	13053191	gene_id "lncONT.12031"; transcript_id "lncONT.12031.1"; xloc "XLOC_011755"; class_code "u";
LOC_Os01g07620.1	Chr1:3665042-3666046	LOC_Os01g07620	0.662143	2.20922	0.647955	18.7658	1.09075	1.15314	1.05365	0	3.21559	PREDICTED: uncharacterized protein LOC4327639 [Oryza sativa Japonica Group]		Chr9	Nanopore	exon	13052296	13052582	gene_id "lncONT.12031"; transcript_id "lncONT.12031.1";
LOC_Os01g07630.1	Chr1:3667439-3673065	LOC_Os01g07630	17.2157	15.4645	24.6223	113.163	108.53	137.223	16.8585	22.2333	17.1498	PREDICTED: protein NSP-INTERACTING KINASE 3 [Oryza sativa Japonica Group]		Chr9	Nanopore	exon	13052782	13053191	gene_id "lncONT.12031"; transcript_id "lncONT.12031.1";
LOC_Os01g07640.1	Chr1:3676303-3680660	LOC_Os01g07640	0.662143	0.552305	0	1.70598	1.09075	4.03598	0	0	0	putative ankyrin repeat protein E4_8 [Oryza sativa Japonica Group]		Chr9	Nanopore	transcript	15102234	15106487	gene_id "lncONT.12087"; transcript_id "lncONT.12087.1"; xloc "XLOC_011786"; class_code "u";
LOC_Os01g07650.1	Chr1:3682143-3682364	LOC_Os01g07650	0	0	0	1.13732	2.72688	0	0	0	0	Os01g0171300 [Oryza sativa Japonica Group]		Chr9	Nanopore	exon	15102234	15102353	gene_id "lncONT.12087"; transcript_id "lncONT.12087.1";
LOC_Os01g07660.1	Chr1:3682943-3687407	LOC_Os01g07660	0	0.552305	0.647955	2.27464	1.63613	1.15314	0	0	0	PREDICTED: uncharacterized protein LOC9269359 [Oryza sativa Japonica Group]		Chr9	Nanopore	exon	15106009	15106487	gene_id "lncONT.12087"; transcript_id "lncONT.12087.1";
LOC_Os01g07670.1	Chr1:3689940-3692705	LOC_Os01g07670	0	0	0	0	0	0	0	1.6675	0	hypothetical protein OsJ_00551 [Oryza sativa Japonica Group]		Chr9	Nanopore	transcript	15102244	15106488	gene_id "lncONT.12087"; transcript_id "lncONT.12087.2"; xloc "XLOC_011786"; class_code "u";
LOC_Os01g07680.1	Chr1:3694855-3695301	LOC_Os01g07680	0	0	0	0	0	0	1.58048	0	0	hypothetical protein [Oryza sativa Japonica Group]		Chr9	Nanopore	exon	15102244	15102353	gene_id "lncONT.12087"; transcript_id "lncONT.12087.2";
LOC_Os01g07700.1	Chr1:3696142-3699805	LOC_Os01g07700	14.5671	20.4353	15.5509	13.6478	11.4529	8.07196	12.6438	14.4516	12.3264	PREDICTED: uncharacterized protein LOC4327642 [Oryza sativa Japonica Group]		Chr9	Nanopore	exon	15104322	15104417	gene_id "lncONT.12087"; transcript_id "lncONT.12087.2";
LOC_Os01g07700.2	Chr1:3696155-3699805	LOC_Os01g07700	11.9186	9.94149	8.42342	7.96123	4.90838	5.76568	6.32192	3.89083	8.5749	PREDICTED: uncharacterized protein LOC4327642 [Oryza sativa Japonica Group]		Chr9	Nanopore	exon	15105746	15105924	gene_id "lncONT.12087"; transcript_id "lncONT.12087.2";
LOC_Os01g07700.3	Chr1:3696155-3699805	LOC_Os01g07700	21.1886	12.703	3.23978	13.0792	8.18063	8.64852	8.42923	6.11416	11.2546	PREDICTED: uncharacterized protein LOC4327642 [Oryza sativa Japonica Group]		Chr9	Nanopore	exon	15106009	15106488	gene_id "lncONT.12087"; transcript_id "lncONT.12087.2";
LOC_Os01g07710.1	Chr1:3702448-3704723	LOC_Os01g07710	0	0.552305	1.29591	0	0	0	0	0	0	hypothetical protein OsJ_00554 [Oryza sativa Japonica Group]		Chr9	Nanopore	transcript	15628345	15630331	gene_id "lncONT.12105"; transcript_id "lncONT.12105.1"; gene_name "LOC_Os09g26004"; xloc "XLOC_012154"; cmp_ref "LOC_Os09g26004.1"; class_code "o";
ONT.190.1	Chr1:3708582-3708992	LOC_Os01g07720	0.662143	6.62766	2.59182	7.39257	5.45375	8.07196	2.10731	1.6675	2.14372	PREDICTED: dol-P-Man:Man(5)GlcNAc(2)-PP-Dol alpha-1,3-mannosyltransferase [Oryza sativa Japonica Group]		Chr9	Nanopore	exon	15628345	15628631	gene_id "lncONT.12105"; transcript_id "lncONT.12105.1";
LOC_Os01g07720.2	Chr1:3705420-3709014	LOC_Os01g07720	5.95929	8.83688	6.47955	16.4911	14.7251	12.6845	3.16096	4.44666	2.67965	PREDICTED: dol-P-Man:Man(5)GlcNAc(2)-PP-Dol alpha-1,3-mannosyltransferase [Oryza sativa Japonica Group]		Chr9	Nanopore	exon	15629289	15629340	gene_id "lncONT.12105"; transcript_id "lncONT.12105.1";
LOC_Os01g07720.4	Chr1:3705420-3709016	LOC_Os01g07720	7.94571	8.83688	5.8316	14.7851	6.5445	8.07196	4.74144	3.89083	6.43117	PREDICTED: dol-P-Man:Man(5)GlcNAc(2)-PP-Dol alpha-1,3-mannosyltransferase [Oryza sativa Japonica Group]		Chr9	Nanopore	exon	15629446	15630331	gene_id "lncONT.12105"; transcript_id "lncONT.12105.1";
LOC_Os01g07730.1	Chr1:3711212-3713653	LOC_Os01g07730	2.64857	5.52305	2.59182	0	0	0	0	2.22333	0.535931	PREDICTED: phosphoenolpyruvate/phosphate translocator 3, chloroplastic [Oryza sativa Japonica Group]		Chr9	Nanopore	transcript	16951671	16952342	gene_id "lncONT.12151"; transcript_id "lncONT.12151.1"; gene_name "LOC_Os09g27870"; xloc "XLOC_011822"; cmp_ref "LOC_Os09g27870.1"; class_code "x";
LOC_Os01g07740.1	Chr1:3713687-3718637	LOC_Os01g07740	8.60786	6.62766	12.3112	22.1777	14.1798	17.8736	8.42923	14.4516	12.3264	PREDICTED: DEAD-box ATP-dependent RNA helicase 14 isoform X1 [Oryza sativa Japonica Group]		Chr9	Nanopore	exon	16951671	16951971	gene_id "lncONT.12151"; transcript_id "lncONT.12151.1";
LOC_Os01g07740.2	Chr1:3713702-3718631	LOC_Os01g07740	8.60786	9.38918	9.07138	25.021	16.9066	26.5221	12.117	12.7841	12.8623	PREDICTED: DEAD-box ATP-dependent RNA helicase 14 isoform X1 [Oryza sativa Japonica Group]		Chr9	Nanopore	exon	16952050	16952342	gene_id "lncONT.12151"; transcript_id "lncONT.12151.1";
LOC_Os01g07740.3	Chr1:3713687-3718637	LOC_Os01g07740	7.28357	11.0461	7.77547	25.021	21.2696	19.0268	6.32192	12.2283	7.50303	PREDICTED: DEAD-box ATP-dependent RNA helicase 14 isoform X2 [Oryza sativa Japonica Group]		Chr9	Nanopore	transcript	18454151	18454693	gene_id "lncONT.12218"; transcript_id "lncONT.12218.1"; xloc "XLOC_011865"; class_code "u";
LOC_Os01g07750.1	Chr1:3720115-3723166	LOC_Os01g07750	36.4179	40.8706	35.6375	48.336	48.5384	47.8552	28.9755	23.345	27.8684	PREDICTED: uncharacterized protein LOC4327646 [Oryza sativa Japonica Group]		Chr9	Nanopore	exon	18454151	18454417	gene_id "lncONT.12218"; transcript_id "lncONT.12218.1";
ONT.193.1	Chr1:3724654-3728893	LOC_Os01g07760	60.9171	56.3351	61.5558	32.9822	21.815	49.0083	37.4047	43.9108	38.0511	hypothetical protein OsI_00588 [Oryza sativa Indica Group]		Chr9	Nanopore	exon	18454559	18454693	gene_id "lncONT.12218"; transcript_id "lncONT.12218.1";
LOC_Os01g07760.1	Chr1:3724314-3729284	LOC_Os01g07760	81.4436	69.0381	74.5149	45.4927	34.3586	43.2426	37.4047	60.0299	41.8026	PREDICTED: phospholipase D alpha 1 [Oryza sativa Japonica Group]		Chr9	Nanopore	transcript	21110629	21115972	gene_id "lncONT.12365"; transcript_id "lncONT.12365.1"; gene_name "LOC_Os09g36600"; xloc "XLOC_011940"; cmp_ref "LOC_Os09g36600.2"; class_code "x";
LOC_Os01g07760.2	Chr1:3724314-3728603	LOC_Os01g07760	35.7557	28.7199	38.2294	18.7658	9.81675	21.333	23.7072	31.1266	25.1888	PREDICTED: phospholipase D alpha 1 [Oryza sativa Japonica Group]		Chr9	Nanopore	exon	21110629	21110777	gene_id "lncONT.12365"; transcript_id "lncONT.12365.1";
LOC_Os01g07770.1	Chr1:3732150-3733930	LOC_Os01g07770	0	0	0	0	0	0	0.526827	0.555833	0	hypothetical protein OsI_00589 [Oryza sativa Indica Group]		Chr9	Nanopore	exon	21115764	21115972	gene_id "lncONT.12365"; transcript_id "lncONT.12365.1";
LOC_Os01g07780.1	Chr1:3735829-3736828	LOC_Os01g07780	86.7407	79.5319	68.0353	9.09855	2.1815	0	33.7169	34.4616	35.9074	PREDICTED: uncharacterized protein LOC4327118 [Oryza sativa Japonica Group]		Chr9	Nanopore	transcript	21260358	21261115	gene_id "lncONT.12374"; transcript_id "lncONT.12374.1"; xloc "XLOC_012275"; class_code "u";
LOC_Os01g07790.1	Chr1:3737893-3740685	LOC_Os01g07790	0	0	0	0	0	0	0	0	0	putative polygalacturonase [Oryza sativa Japonica Group]		Chr9	Nanopore	exon	21260358	21260595	gene_id "lncONT.12374"; transcript_id "lncONT.12374.1";
LOC_Os01g07800.1	Chr1:3737903-3742067	LOC_Os01g07800	0	0.552305	0.647955	1.70598	0.545375	0	0	0.555833	0.535931	putative polygalacturonase [Oryza sativa Japonica Group]		Chr9	Nanopore	exon	21260778	21261115	gene_id "lncONT.12374"; transcript_id "lncONT.12374.1";
LOC_Os01g07800.2	Chr1:3737903-3742067	LOC_Os01g07800	0	0	0.647955	0.568659	0	1.15314	0.526827	0	0.535931	putative polygalacturonase [Oryza sativa Japonica Group]		ChrUn	Nanopore	transcript	149190	155408	gene_id "lncONT.12463"; transcript_id "lncONT.12463.1"; gene_name "ChrUn.fgenesh.gene.25"; xloc "XLOC_012315"; cmp_ref "ChrUn.fgenesh.mRNA.25"; class_code "o";
LOC_Os01g07810.1	Chr1:3742694-3744539	LOC_Os01g07810	50.3229	41.4229	44.061	88.7109	95.986	80.7196	66.907	82.819	76.6381	PREDICTED: uncharacterized protein At2g34160 isoform X1 [Oryza sativa Japonica Group]		ChrUn	Nanopore	exon	149190	149253	gene_id "lncONT.12463"; transcript_id "lncONT.12463.1";
LOC_Os01g07810.2	Chr1:3742746-3744539	LOC_Os01g07810	4.635	7.17996	1.94387	6.25525	9.81675	6.91882	7.37558	8.33749	7.50303	PREDICTED: uncharacterized protein At2g34160 isoform X2 [Oryza sativa Japonica Group]		ChrUn	Nanopore	exon	152074	152154	gene_id "lncONT.12463"; transcript_id "lncONT.12463.1";
LOC_Os01g07810.3	Chr1:3742746-3744539	LOC_Os01g07810	39.7286	39.2137	32.3978	87.5735	88.8962	73.8007	60.0583	83.9307	69.671	PREDICTED: uncharacterized protein At2g34160 isoform X2 [Oryza sativa Japonica Group]		ChrUn	Nanopore	exon	155030	155408	gene_id "lncONT.12463"; transcript_id "lncONT.12463.1";
LOC_Os01g07820.1	Chr1:3748865-3752620	LOC_Os01g07820	0	1.10461	1.29591	0.568659	0	0	2.10731	0	1.07186	Ulp1 protease family, C-terminal catalytic domain, putative [Oryza sativa Japonica Group]
LOC_Os01g07830.1	Chr1:3755288-3758620	LOC_Os01g07830	0	0	0	0	0	0	0	0	0	transposon protein, putative, CACTA, En/Spm sub-class [Oryza sativa Japonica Group]
LOC_Os01g07840.1	Chr1:3764546-3774641	LOC_Os01g07840	0	0	0	0	0	0	0	0.555833	1.07186	OSJNBa0061C06.21 [Oryza sativa Japonica Group]
LOC_Os01g07850.1	Chr1:3779634-3782004	LOC_Os01g07850	0	0	0	0	0	0	0	0	0	PREDICTED: uncharacterized protein LOC4327121 [Oryza sativa Japonica Group]
LOC_Os01g07860.1	Chr1:3783691-3786243	LOC_Os01g07860	0	0	0	0	0	0	0	0	0	putative reverse transcriptase [Oryza sativa Japonica Group]
LOC_Os01g07870.1	Chr1:3804528-3811030	LOC_Os01g07870	35.7557	42.5275	55.7242	3.98062	2.1815	3.45941	15.278	21.6775	22.5091	putative MRP-like ABC transporter [Oryza sativa Japonica Group]
LOC_Os01g07880.1	Chr1:3811149-3812069	LOC_Os01g07880	0.662143	4.97074	1.29591	6.82391	2.72688	2.30627	1.05365	2.22333	0.535931	PREDICTED: transcription factor HY5 [Oryza sativa Japonica Group]
LOC_Os01g07890.1	Chr1:3818046-3818774	LOC_Os01g07890	1.98643	2.20922	2.59182	2.27464	0	2.88284	1.05365	2.77916	3.21559	unknown protein [Oryza sativa Japonica Group]
LOC_Os01g07900.1	Chr1:3819067-3819782	LOC_Os01g07900	1.98643	3.31383	1.94387	14.2165	16.3613	18.4502	1.05365	3.335	4.82338	unknown protein [Oryza sativa Japonica Group]
ONT.196.1	Chr1:3820200-3821373	LOC_Os01g07910	26.4857	46.9459	50.5405	27.8643	5.45375	6.34225	45.3071	28.3475	48.2338	hypothetical protein OsI_00602 [Oryza sativa Indica Group]
ONT.196.2	Chr1:3820329-3821374	LOC_Os01g07910	1.98643	3.86613	4.53569	2.8433	0.545375	1.15314	3.68779	2.77916	2.67965	PREDICTED: NADH-cytochrome b5 reductase-like protein [Musa acuminata subsp. malaccensis]
LOC_Os01g07910.1	Chr1:3820168-3824523	LOC_Os01g07910	9.27	12.703	22.0305	10.8045	0.545375	0.576568	14.2243	8.89332	11.7905	PREDICTED: NADH-cytochrome b5 reductase-like protein [Oryza sativa Japonica Group]
LOC_Os01g07920.1	Chr1:3827039-3830326	LOC_Os01g07920	3.97286	4.97074	4.53569	13.0792	13.089	14.4142	4.21461	6.66999	5.35931	prolyl 4-hydroxylase -like [Oryza sativa Japonica Group]
LOC_Os01g07920.2	Chr1:3827042-3830347	LOC_Os01g07920	6.62143	3.86613	6.47955	18.7658	16.3613	16.7205	5.26827	6.66999	5.35931	prolyl 4-hydroxylase -like [Oryza sativa Japonica Group]
LOC_Os01g07930.1	Chr1:3830492-3831846	LOC_Os01g07930	0	0	0.647955	0	0	0	0	0	0	hypothetical protein OsI_00598 [Oryza sativa Indica Group]
ONT.198.1	Chr1:3835421-3835782	LOC_Os01g07940	1.32429	2.76152	0.647955	13.6478	14.7251	13.8376	4.21461	5.00249	4.28745	hypothetical protein OsI_00604 [Oryza sativa Indica Group]
LOC_Os01g07940.1	Chr1:3835129-3838211	LOC_Os01g07940	0.662143	2.76152	3.23978	15.3538	4.363	4.03598	12.6438	15.0075	11.7905	PREDICTED: protein kinase PINOID 2 [Oryza sativa Japonica Group]
LOC_Os01g07950.1	Chr1:3842753-3845541	LOC_Os01g07950	13.905	19.883	12.3112	15.9225	15.2705	17.297	20.5462	26.68	25.1888	PREDICTED: monothiol glutaredoxin-S1, mitochondrial [Oryza sativa Japonica Group]
ONT.199.3	Chr1:3846286-3850149	LOC_Os01g07960	92.0379	85.6073	97.1933	308.213	317.408	351.707	164.37	159.524	166.139	hypothetical protein OsI_00606 [Oryza sativa Indica Group]
LOC_Os01g07960.1	Chr1:3846181-3850245	LOC_Os01g07960	1.98643	2.76152	1.29591	1.13732	3.27225	1.15314	4.21461	1.6675	2.67965	Os01g0175000, partial [Oryza sativa Japonica Group]
LOC_Os01g07960.2	Chr1:3846181-3850161	LOC_Os01g07960	3.97286	6.07535	3.23978	6.82391	10.3621	7.49539	5.26827	10.005	6.9671	PREDICTED: acyl-protein thioesterase 1 homolog 1 [Oryza sativa Japonica Group]
LOC_Os01g07960.3	Chr1:3846181-3849671	LOC_Os01g07960	3.31071	2.76152	0.647955	2.27464	1.63613	2.30627	3.16096	3.335	3.21559	PREDICTED: acyl-protein thioesterase 1 homolog 1 [Oryza sativa Japonica Group]
ONT.200.1	Chr1:3855109-3856032	LOC_Os01g07970	13.905	14.3599	9.71933	3.98062	8.18063	2.88284	41.0925	37.2408	39.123	PREDICTED: homeobox even-skipped homolog protein 2 [Oryza sativa Japonica Group]
ONT.200.2	Chr1:3855148-3856036	LOC_Os01g07970	5.29714	2.20922	2.59182	0	3.27225	2.30627	13.1707	13.34	13.3983	--
ONT.200.3	Chr1:3855186-3855760	LOC_Os01g07970	9.93214	7.17996	6.47955	2.27464	2.1815	1.15314	21.0731	11.6725	20.9013	PREDICTED: homeobox even-skipped homolog protein 2 [Oryza sativa Japonica Group]
LOC_Os01g07970.1	Chr1:3855046-3856060	LOC_Os01g07970	11.2564	7.73227	9.07138	3.41196	3.81763	2.30627	34.2437	31.6825	36.9792	PREDICTED: homeobox even-skipped homolog protein 2 [Oryza sativa Japonica Group]
ONT.201.1	Chr1:3858576-3860977	LOC_Os01g07980	17.2157	11.5984	7.77547	21.6091	17.9974	13.2611	5.26827	7.22582	10.1827	Os01g0175200 [Oryza sativa Japonica Group]
LOC_Os01g07980.1	Chr1:3858824-3861839	LOC_Os01g07980	1.98643	0	1.94387	1.13732	2.1815	0.576568	0	1.11167	0	hypothetical protein OsJ_00576 [Oryza sativa Japonica Group]
LOC_Os01g07990.1	Chr1:3864260-3868543	LOC_Os01g07990	0	0	0	0	0	0	0	0	0	helicase-like protein [Oryza sativa Japonica Group]
LOC_Os01g08000.2	Chr1:3870734-3874321	LOC_Os01g08000	2.64857	2.76152	1.94387	3.98062	6.5445	4.03598	1.58048	1.11167	0.535931	putative ankyrin-like protein [Oryza sativa Japonica Group]
ONT.202.1	Chr1:3875830-3877388	LOC_Os01g08010	10.5943	1.65691	3.23978	10.2359	13.089	6.34225	2.63413	3.335	2.67965	hypothetical protein OsI_00610 [Oryza sativa Indica Group]
LOC_Os01g08010.1	Chr1:3875761-3878068	LOC_Os01g08010	0	0	0	0	0	0	0	0	0	PREDICTED: uncharacterized protein LOC4326214 [Oryza sativa Japonica Group]
LOC_Os01g08010.2	Chr1:3875761-3878459	LOC_Os01g08010	0.662143	0	0	0	0	0	0	0	0	PREDICTED: uncharacterized protein LOC4326214 [Oryza sativa Japonica Group]
LOC_Os01g08020.1	Chr1:3878069-3900085	LOC_Os01g08020	29.7964	23.1968	26.5662	10.8045	3.81763	4.03598	3.16096	4.44666	2.14372	hypothetical protein OsJ_00580 [Oryza sativa Japonica Group]
LOC_Os01g08050.1	Chr1:3901384-3901836	LOC_Os01g08050	0	0	0	0	0	0	0	0	0	Os01g0175800 [Oryza sativa Japonica Group]
LOC_Os01g08060.1	Chr1:3903490-3904910	LOC_Os01g08060	0	0	0	0	0	0	0	0	0	transposon protein, putative, CACTA, En/Spm sub-class [Oryza sativa Japonica Group]
LOC_Os01g08070.1	Chr1:3905249-3907429	LOC_Os01g08070	0	0.552305	0	0	0	0	0	0	0	transposon protein, putative, CACTA, En/Spm sub-class [Oryza sativa Japonica Group]
LOC_Os01g08090.1	Chr1:3917918-3920458	LOC_Os01g08090	3.31071	5.52305	3.23978	0.568659	0	0	2.63413	2.22333	1.60779	PREDICTED: UDP-glycosyltransferase 73C6 [Oryza sativa Japonica Group]
LOC_Os01g08100.1	Chr1:3921356-3923134	LOC_Os01g08100	7.28357	11.0461	9.07138	0	0.545375	0	4.21461	9.44915	6.43117	PREDICTED: UDP-glycosyltransferase 73C6 [Oryza sativa Japonica Group]
ONT.203.1	Chr1:3924370-3926259	LOC_Os01g08110	15.2293	7.73227	9.07138	1.70598	0	2.88284	6.32192	5.55833	4.82338	PREDICTED: UDP-glycosyltransferase 73C6 [Oryza sativa Japonica Group]
LOC_Os01g08110.1	Chr1:3924363-3926556	LOC_Os01g08110	9.93214	7.17996	11.0152	1.13732	0.545375	0	4.21461	2.77916	4.28745	PREDICTED: UDP-glycosyltransferase 73C6 [Oryza sativa Japonica Group]
LOC_Os01g08120.1	Chr1:3927450-3929447	LOC_Os01g08120	1.32429	1.10461	0	0.568659	0	0.576568	0	0.555833	0	PREDICTED: pentatricopeptide repeat-containing protein At3g62890 [Oryza sativa Japonica Group]
LOC_Os01g08130.1	Chr1:3932329-3933352	LOC_Os01g08130	0	0	0	0	0	0	0	0	0	non-phototropic hypocotyl 3 -like [Oryza sativa Japonica Group]
ONT.204.1	Chr1:3938240-3939035	LOC_Os01g08140	0	0.552305	0	7.96123	0	0	0	0	0.535931	Os01g0176400, partial [Oryza sativa Japonica Group]
LOC_Os01g08140.1	Chr1:3937749-3938912	LOC_Os01g08140	0	0	0	0	0	0	0	0	0	Os01g0176400, partial [Oryza sativa Japonica Group]
LOC_Os01g08150.1	Chr1:3939131-3942405	LOC_Os01g08150	5.95929	7.73227	7.12751	11.3732	7.08988	2.88284	0	1.11167	0.535931	PREDICTED: uncharacterized protein LOC4326223 [Oryza sativa Japonica Group]
LOC_Os01g08160.1	Chr1:3953039-3955491	LOC_Os01g08160	0	0	0	1.70598	0	0.576568	0	0.555833	0	PREDICTED: uncharacterized protein LOC4326224 isoform X1 [Oryza sativa Japonica Group]
LOC_Os01g08170.1	Chr1:3958210-3962125	LOC_Os01g08170	0	0	0	0	0	0	0	0	0	PREDICTED: uncharacterized protein LOC9270565 [Oryza sativa Japonica Group]
LOC_Os01g08180.1	Chr1:3962465-3963568	LOC_Os01g08180	0	0	0	0.568659	0	0.576568	0	0	0	hypothetical protein [Oryza sativa Japonica Group]
ONT.205.1	Chr1:3983857-3984772	LOC_Os01g08190	5.29714	2.20922	0.647955	21.6091	19.0881	23.6393	0.526827	0	0.535931	PREDICTED: transcriptional corepressor LEUNIG [Oryza sativa Japonica Group]
LOC_Os01g08190.1	Chr1:3976431-3984922	LOC_Os01g08190	1.98643	4.97074	1.29591	26.727	14.1798	23.6393	1.58048	1.11167	1.60779	PREDICTED: transcriptional corepressor LEUNIG [Oryza sativa Japonica Group]
LOC_Os01g08190.2	Chr1:3975902-3984922	LOC_Os01g08190	1.32429	3.86613	1.94387	40.3748	26.178	27.6753	1.05365	0.555833	2.67965	putative transcriptional corepressor LEUNIG [Oryza sativa Japonica Group]
LOC_Os01g08190.3	Chr1:3976431-3984922	LOC_Os01g08190	5.29714	1.10461	2.59182	26.727	20.1789	25.369	0.526827	0.555833	3.21559	hypothetical protein OsI_00622 [Oryza sativa Indica Group]
LOC_Os01g08190.5	Chr1:3976431-3981736	LOC_Os01g08190	0	0	0	1.70598	1.09075	0.576568	0	0.555833	0	PREDICTED: transcriptional corepressor LEUNIG [Oryza sativa Japonica Group]
LOC_Os01g08200.1	Chr1:3986612-3995398	LOC_Os01g08200	32.445	21.5399	24.6223	33.5509	21.815	30.5581	13.1707	13.34	13.9342	PREDICTED: ubiquitin carboxyl-terminal hydrolase 14 [Oryza sativa Japonica Group]
LOC_Os01g08220.1	Chr1:4003659-4004946	LOC_Os01g08220	0.662143	6.62766	7.12751	1.13732	0	0	0	0.555833	0.535931	PREDICTED: gibberellin 3-beta-dioxygenase 2-3 [Oryza sativa Japonica Group]
LOC_Os01g08240.1	Chr1:4023146-4023442	LOC_Os01g08240	0	0	0	0	0	0	0	0	0	hypothetical protein [Oryza sativa Japonica Group]
LOC_Os01g08250.1	Chr1:4024855-4030589	LOC_Os01g08250	0	0	0	0	0	0	0	0	0	hypothetical protein OsI_00627 [Oryza sativa Indica Group]
ONT.207.1	Chr1:4033947-4034318	LOC_Os01g08260	1.32429	0.552305	0	2.27464	1.63613	1.15314	0.526827	1.11167	0.535931	Os01g0177900, partial [Oryza sativa Japonica Group]
ONT.207.2	Chr1:4034063-4034317	LOC_Os01g08260	0.662143	0	1.29591	2.27464	1.09075	1.15314	0.526827	0.555833	0.535931	unnamed protein product [Oryza sativa Japonica Group]
LOC_Os01g08260.1	Chr1:4033751-4037473	LOC_Os01g08260	2.64857	14.9122	13.6071	19.9031	15.8159	23.6393	5.26827	11.1167	5.35931	RecName: Full=ABC transporter G family member 31; Short=OsABCG31; AltName: Full=Pleiotropic drug resistance protein 6; Short=OsPDR6
LOC_Os01g08260.2	Chr1:4033751-4036223	LOC_Os01g08260	8.60786	7.17996	1.94387	15.3538	8.18063	16.7205	3.16096	7.78166	4.28745	hypothetical protein OsJ_00597 [Oryza sativa Japonica Group]
LOC_Os01g08270.1	Chr1:4051856-4057690	LOC_Os01g08270	12.5807	12.703	20.0866	13.0792	5.99913	13.2611	10.5365	14.4516	14.4701	PREDICTED: aspartate aminotransferase [Oryza sativa Japonica Group]
LOC_Os01g08270.4	Chr1:4051856-4057690	LOC_Os01g08270	28.4721	20.9876	20.0866	12.5105	8.726	8.64852	13.1707	15.5633	13.3983	Os01g0178000, partial [Oryza sativa Japonica Group]
LOC_Os01g08280.1	Chr1:4059510-4063190	LOC_Os01g08280	5.95929	5.52305	5.8316	10.2359	4.363	5.18911	5.79509	7.78166	3.21559	PREDICTED: tudor domain-containing protein 3 isoform X2 [Oryza sativa Japonica Group]
LOC_Os01g08280.2	Chr1:4059510-4063190	LOC_Os01g08280	2.64857	3.31383	3.23978	6.82391	4.90838	3.45941	1.58048	1.6675	2.67965	PREDICTED: tudor domain-containing protein 3 isoform X4 [Oryza sativa Japonica Group]
LOC_Os01g08290.1	Chr1:4063704-4066374	LOC_Os01g08290	2.64857	3.86613	3.88773	5.11793	3.27225	2.88284	2.10731	1.11167	0.535931	PREDICTED: transmembrane protein 19 [Oryza sativa Japonica Group]
LOC_Os01g08300.1	Chr1:4066623-4067218	LOC_Os01g08300	2.64857	0.552305	1.29591	0	0.545375	0.576568	2.10731	0.555833	2.14372	unknown protein [Oryza sativa Japonica Group]
LOC_Os01g08310.1	Chr1:4068617-4070372	LOC_Os01g08310	1.98643	2.20922	2.59182	4.54927	8.18063	8.07196	5.26827	16.1191	9.64676	hypothetical protein OsJ_00602 [Oryza sativa Japonica Group]
ONT.209.1	Chr1:4073894-4076433	LOC_Os01g08320	3.97286	4.41844	3.88773	10.8045	5.99913	1.7297	14.7512	18.3425	12.8623	PREDICTED: auxin-responsive protein IAA1 [Oryza sativa Japonica Group]
ONT.209.2	Chr1:4074052-4076456	LOC_Os01g08320	8.60786	6.07535	3.88773	3.98062	9.81675	1.7297	11.0634	14.4516	10.1827	hypothetical protein OsJ_00603 [Oryza sativa Japonica Group]
LOC_Os01g08320.1	Chr1:4073676-4076438	LOC_Os01g08320	17.8779	18.2261	22.0305	21.6091	30.541	5.76568	44.7803	35.0175	38.587	PREDICTED: auxin-responsive protein IAA1 [Oryza sativa Japonica Group]
LOC_Os01g08330.1	Chr1:4081316-4082680	LOC_Os01g08330	0	0.552305	0.647955	0.568659	0	0	1.58048	0.555833	0	PREDICTED: aspartic proteinase CDR1 [Oryza sativa Japonica Group]
ONT.210.1	Chr1:4091068-4094658	LOC_Os01g08340	0.662143	0.552305	0	0.568659	0	0	1.05365	2.77916	0.535931	PREDICTED: E3 ubiquitin-protein ligase At1g12760 [Oryza sativa Japonica Group]
LOC_Os01g08340.1	Chr1:4091068-4094859	LOC_Os01g08340	7.94571	9.94149	7.77547	2.8433	0.545375	2.30627	25.2877	18.3425	23.045	Os01g0178700, partial [Oryza sativa Japonica Group]
LOC_Os01g08350.1	Chr1:4095856-4096249	LOC_Os01g08350	0	0	0	0	0	0	0	0	0	hypothetical protein OsJ_00606 [Oryza sativa Japonica Group]
ONT.211.1	Chr1:4099264-4099825	LOC_Os01g08360	5.95929	8.83688	7.12751	5.11793	3.27225	3.45941	5.79509	3.335	3.75152	Os01g0178850 [Oryza sativa Japonica Group]
LOC_Os01g08360.1	Chr1:4099383-4101882	LOC_Os01g08360	0	0	0	0	0	0	0	0	0	hypothetical protein [Oryza sativa Japonica Group]
LOC_Os01g08370.1	Chr1:4106828-4108541	LOC_Os01g08370	9.93214	4.97074	2.59182	4.54927	1.09075	5.18911	0	0.555833	0.535931	putative disease resistance protein [Oryza sativa Japonica Group]
LOC_Os01g08380.1	Chr1:4110380-4112127	LOC_Os01g08380	4.635	12.1507	7.12751	0	0.545375	1.7297	1.58048	1.11167	1.60779	PREDICTED: 3&apos;-N-debenzoyl-2&apos;-deoxytaxol N-benzoyltransferase [Oryza sativa Japonica Group]
LOC_Os01g08390.1	Chr1:4116451-4116943	LOC_Os01g08390	0	0	0	0	0	0	0	0	0	hypothetical protein [Oryza sativa Japonica Group]
ONT.213.1	Chr1:4122045-4122284	LOC_Os01g08400	1.98643	2.76152	2.59182	1.70598	0.545375	1.15314	0.526827	1.6675	0	--
LOC_Os01g08400.1	Chr1:4118041-4122579	LOC_Os01g08400	5.95929	8.83688	9.71933	7.39257	3.27225	6.91882	7.37558	7.78166	4.28745	PREDICTED: syntaxin-32 [Oryza sativa Japonica Group]
ONT.214.1	Chr1:4125315-4125711	LOC_Os01g08410	5.95929	4.41844	3.88773	2.27464	0	0	0	2.77916	1.60779	BRI1-KD interacting protein 128, partial [Oryza sativa Japonica Group]
LOC_Os01g08410.1	Chr1:4123420-4126379	LOC_Os01g08410	40.3907	46.3936	37.5814	20.4717	8.726	9.80166	27.395	17.2308	31.084	PREDICTED: uncharacterized protein DDB_G0286299 [Oryza sativa Japonica Group]
LOC_Os01g08420.1	Chr1:4133703-4140633	LOC_Os01g08420	3.31071	2.76152	0.647955	0.568659	4.90838	4.03598	2.10731	4.44666	4.82338	PREDICTED: uncharacterized protein LOC4323878 [Oryza sativa Japonica Group]
LOC_Os01g08430.1	Chr1:4143351-4150414	LOC_Os01g08430	9.27	4.97074	6.47955	2.8433	2.1815	2.88284	5.26827	6.66999	2.67965	PREDICTED: uncharacterized protein LOC4323879 [Oryza sativa Japonica Group]
LOC_Os01g08440.1	Chr1:4152864-4154680	LOC_Os01g08440	0.662143	1.65691	1.29591	0.568659	0	0	1.05365	1.11167	0.535931	PREDICTED: crocetin glucosyltransferase, chloroplastic [Oryza sativa Japonica Group]
ONT.215.1	Chr1:4160700-4164311	LOC_Os01g08450	71.5114	54.1259	52.4844	61.4152	62.1728	79.5664	85.3459	92.2682	78.2459	PREDICTED: GTP-binding protein YPTM2 [Oryza sativa Japonica Group]
LOC_Os01g08450.1	Chr1:4160946-4165165	LOC_Os01g08450	0	0	0	0	0	0.576568	0	1.11167	1.07186	PREDICTED: GTP-binding protein YPTM2 [Oryza sativa Japonica Group]
ONT.216.1	Chr1:4167473-4173236	LOC_Os01g08460	15.8914	18.2261	18.7907	12.5105	14.7251	6.34225	26.3413	29.4591	23.045	hypothetical protein OsI_00646 [Oryza sativa Indica Group]
LOC_Os01g08460.1	Chr1:4167511-4171559	LOC_Os01g08460	0	0	0	0	0	0	0	0	0	hypothetical protein OsJ_00615 [Oryza sativa Japonica Group]
LOC_Os01g08464.1	Chr1:4175051-4177259	LOC_Os01g08464	1.32429	1.10461	2.59182	0	1.63613	0	2.10731	2.22333	2.67965	hypothetical protein OsJ_00616 [Oryza sativa Japonica Group]
LOC_Os01g08470.1	Chr1:4179159-4181434	LOC_Os01g08470	3.31071	8.28457	6.47955	7.39257	3.27225	5.18911	6.84875	7.22582	8.03896	PREDICTED: leucine-rich repeat extensin-like protein 3 [Oryza sativa Japonica Group]
LOC_Os01g08480.1	Chr1:4187493-4191715	LOC_Os01g08480	0	0	0	0	0	0	0	0	0	retrotransposon protein, putative, Ty1-copia subclass [Oryza sativa Japonica Group]
LOC_Os01g08490.1	Chr1:4196937-4198833	LOC_Os01g08490	0	0	0	0	0	1.15314	0.526827	0.555833	0.535931	hypothetical protein [Oryza sativa Japonica Group]
LOC_Os01g08500.1	Chr1:4199413-4201316	LOC_Os01g08500	0	0	0	0	0	0	0	0	0	ribosomal protein -like [Oryza sativa Japonica Group]
LOC_Os01g08510.1	Chr1:4208553-4213302	LOC_Os01g08510	13.2429	13.8076	11.0152	5.11793	1.09075	0.576568	16.3316	24.4566	21.4372	PREDICTED: MAR-binding filament-like protein 1 isoform X2 [Oryza sativa Japonica Group]
LOC_Os01g08520.1	Chr1:4215032-4217547	LOC_Os01g08520	0.662143	0.552305	0.647955	8.52989	10.9075	9.22509	0.526827	1.11167	0	PREDICTED: uncharacterized protein LOC4325352 [Oryza sativa Japonica Group]
LOC_Os01g08530.1	Chr1:4232100-4233560	LOC_Os01g08530	0	0	0	0	0	0	0	0	0	hypothetical protein OsI_00651 [Oryza sativa Indica Group]
LOC_Os01g08540.1	Chr1:4234514-4244531	LOC_Os01g08540	1.98643	1.65691	3.23978	9.09855	4.90838	4.61255	1.05365	6.66999	1.60779	PREDICTED: DNA mismatch repair protein MSH7 [Oryza sativa Japonica Group]
LOC_Os01g08550.1	Chr1:4245417-4249851	LOC_Os01g08550	1.32429	6.07535	1.94387	15.9225	1.09075	5.76568	2.10731	1.11167	3.75152	hypothetical protein OsJ_00629 [Oryza sativa Japonica Group]
LOC_Os01g08560.1	Chr1:4253838-4259626	LOC_Os01g08560	27.1479	25.406	26.5662	8.52989	4.363	10.3782	7.9024	13.34	11.7905	PREDICTED: heat shock 70 kDa protein 15 [Oryza sativa Japonica Group]
LOC_Os01g08560.2	Chr1:4253838-4259626	LOC_Os01g08560	17.8779	14.3599	12.3112	12.5105	8.18063	9.22509	11.0634	9.44915	9.64676	PREDICTED: heat shock 70 kDa protein 15 [Oryza sativa Japonica Group]
LOC_Os01g08570.1	Chr1:4264247-4270356	LOC_Os01g08570	0	0	0	0	0	0	0	0	0	PREDICTED: uncharacterized PKHD-type hydroxylase At1g22950 isoform X1 [Oryza sativa Japonica Group]
LOC_Os01g08580.1	Chr1:4272797-4276333	LOC_Os01g08580	1.98643	1.10461	2.59182	1.13732	1.63613	2.88284	1.58048	1.6675	1.07186	hypothetical protein OsI_00656 [Oryza sativa Indica Group]
LOC_Os01g08590.1	Chr1:4278871-4279113	LOC_Os01g08590	0	0	0	0	0	0	0	0	0	hypothetical protein [Oryza sativa Japonica Group]
LOC_Os01g08600.1	Chr1:4281714-4283625	LOC_Os01g08600	9.93214	11.5984	7.12751	26.727	43.63	21.333	8.42923	7.22582	5.35931	Os12g0528801, partial [Oryza sativa Japonica Group]
LOC_Os01g08610.1	Chr1:4284626-4288083	LOC_Os01g08610	0	0	0	0	0	0	0	0.555833	0	zinc finger MYM-type protein 1-like [Zea mays]
LOC_Os01g08620.1	Chr1:4291014-4291325	LOC_Os01g08620	0	0	0	0	0	0	0	0	0	hypothetical protein [Oryza sativa Japonica Group]
LOC_Os01g08630.1	Chr1:4297867-4302381	LOC_Os01g08630	0	0	0	1.70598	0	0	0	0	0	Os01g0181900 [Oryza sativa Japonica Group]
LOC_Os01g08640.1	Chr1:4304785-4305167	LOC_Os01g08640	0	0	0	0	0	0	0	0	0	hypothetical protein [Oryza sativa Japonica Group]
LOC_Os01g08650.1	Chr1:4306882-4309963	LOC_Os01g08650	1.98643	1.65691	2.59182	1.13732	0	1.7297	2.10731	0	1.07186	PREDICTED: uncharacterized protein LOC4325360 [Oryza sativa Japonica Group]
LOC_Os01g08650.2	Chr1:4306882-4309935	LOC_Os01g08650	1.98643	0.552305	1.29591	0	0	0	0.526827	0	0	PREDICTED: uncharacterized protein LOC4325360 [Oryza sativa Japonica Group]
LOC_Os01g08660.1	Chr1:4313645-4315834	LOC_Os01g08660	68.2007	75.6658	77.1067	96.6721	43.0846	24.2159	62.1656	30.5708	55.2009	PREDICTED: aquaporin SIP1-1 [Oryza sativa Japonica Group]
LOC_Os01g08670.1	Chr1:4317974-4318780	LOC_Os01g08670	7.94571	12.703	9.07138	1.13732	0	0	2.10731	1.11167	5.35931	PREDICTED: uncharacterized protein LOC4325362 [Oryza sativa Japonica Group]
LOC_Os01g08680.1	Chr1:4322727-4326342	LOC_Os01g08680	7.94571	4.97074	6.47955	4.54927	4.363	4.03598	3.16096	2.22333	2.67965	Os01g0182400, partial [Oryza sativa Japonica Group]
LOC_Os01g08680.2	Chr1:4322727-4326342	LOC_Os01g08680	7.94571	2.20922	3.23978	2.8433	3.81763	2.88284	0	5.55833	3.75152	hypothetical protein OsJ_00639 [Oryza sativa Japonica Group]
LOC_Os01g08690.1	Chr1:4326578-4328863	LOC_Os01g08690	1.98643	3.86613	3.23978	1.70598	4.363	5.18911	3.68779	2.77916	4.28745	PREDICTED: uncharacterized protein LOC9272136 [Oryza sativa Japonica Group]
ONT.223.1	Chr1:4329371-4338453	LOC_Os01g08700	57.6064	41.4229	49.8926	26.727	24.5419	37.4769	13.1707	21.1216	16.6139	PREDICTED: protein GIGANTEA [Oryza sativa Japonica Group]
LOC_Os01g08700.1	Chr1:4329152-4338486	LOC_Os01g08700	11.9186	13.2553	9.07138	9.66721	4.90838	4.61255	2.10731	4.44666	2.67965	PREDICTED: protein GIGANTEA [Oryza sativa Japonica Group]
LOC_Os01g08700.2	Chr1:4329152-4338485	LOC_Os01g08700	9.27	12.1507	11.0152	5.68659	4.90838	9.22509	3.16096	3.89083	4.82338	PREDICTED: protein GIGANTEA [Oryza sativa Japonica Group]
LOC_Os01g08700.3	Chr1:4329152-4338486	LOC_Os01g08700	15.2293	13.2553	12.3112	7.39257	6.5445	6.34225	2.10731	6.11416	2.67965	PREDICTED: protein GIGANTEA [Oryza sativa Japonica Group]
LOC_Os01g08700.4	Chr1:4329152-4338486	LOC_Os01g08700	13.2429	8.28457	10.3673	9.09855	4.363	6.34225	4.21461	2.77916	1.07186	PREDICTED: protein GIGANTEA [Oryza sativa Japonica Group]
LOC_Os01g08700.5	Chr1:4329285-4338486	LOC_Os01g08700	13.905	18.2261	12.9591	7.39257	9.81675	10.3782	1.58048	6.11416	8.03896	PREDICTED: protein GIGANTEA [Oryza sativa Japonica Group]
LOC_Os01g08700.6	Chr1:4329285-4338486	LOC_Os01g08700	18.54	11.5984	13.6071	7.96123	3.81763	10.3782	2.63413	5.00249	1.60779	PREDICTED: protein GIGANTEA [Oryza sativa Japonica Group]
LOC_Os01g08700.8	Chr1:4329152-4338486	LOC_Os01g08700	27.81	20.9876	23.9744	14.7851	17.452	10.9548	3.16096	12.2283	5.35931	PREDICTED: protein GIGANTEA [Oryza sativa Japonica Group]
LOC_Os01g08710.1	Chr1:4340849-4356383	LOC_Os01g08710	0	0	0	0	0	0	0	0	0	PREDICTED: uncharacterized protein LOC4325330 isoform X1 [Oryza sativa Japonica Group]
LOC_Os01g08710.2	Chr1:4347151-4356468	LOC_Os01g08710	3.31071	2.20922	2.59182	9.09855	4.363	2.88284	2.63413	3.89083	5.35931	PREDICTED: probable WRKY transcription factor 13 isoform X2 [Oryza sativa Japonica Group]
LOC_Os01g08720.1	Chr1:4357724-4361055	LOC_Os01g08720	0	0	0	0	0	0	0	0	0	putative transposase family tnp2 [Oryza sativa Japonica Group]
LOC_Os01g08730.1	Chr1:4363128-4366827	LOC_Os01g08730	0	0	0	0	0	0	0	0	0	hypothetical protein [Oryza sativa Japonica Group]
ONT.224.1	Chr1:4368590-4368856	LOC_Os01g08740	0	0	0	0	0	0	25.2877	29.4591	20.3654	hypothetical protein [Oryza sativa Japonica Group]
LOC_Os01g08740.1	Chr1:4368738-4369265	LOC_Os01g08740	0	0	0	0	0	0	1.05365	3.335	1.07186	hypothetical protein [Oryza sativa Japonica Group]
LOC_Os01g08750.1	Chr1:4374129-4393045	LOC_Os01g08750	0.662143	2.20922	1.29591	1.13732	0	0.576568	1.58048	1.11167	1.07186	PREDICTED: uncharacterized protein LOC4325331 isoform X2 [Oryza sativa Japonica Group]
LOC_Os01g08750.2	Chr1:4374150-4393045	LOC_Os01g08750	1.32429	0.552305	0	1.13732	0.545375	0.576568	1.58048	1.6675	0	PREDICTED: uncharacterized protein LOC4325331 isoform X2 [Oryza sativa Japonica Group]
LOC_Os01g08750.3	Chr1:4389110-4394083	LOC_Os01g08750	6.62143	11.5984	8.42342	3.41196	2.1815	4.03598	6.32192	12.7841	5.89524	PREDICTED: uncharacterized protein LOC4325331 isoform X3 [Oryza sativa Japonica Group]
ONT.225.1	Chr1:4396319-4397171	LOC_Os01g08760	18.54	0.552305	0.647955	1.13732	0	2.88284	2.10731	1.11167	4.82338	hypothetical protein OsI_00666 [Oryza sativa Indica Group]
LOC_Os01g08760.1	Chr1:4395154-4397000	LOC_Os01g08760	0.662143	0	0.647955	0	0	0.576568	0	0	1.07186	PREDICTED: probable choline kinase 1 [Oryza sativa Japonica Group]
LOC_Os01g08770.1	Chr1:4397652-4402081	LOC_Os01g08770	14.5671	8.28457	11.0152	19.9031	10.9075	14.4142	3.16096	5.55833	6.9671	PREDICTED: probable U3 small nucleolar RNA-associated protein 7 [Oryza sativa Japonica Group]
LOC_Os01g08780.1	Chr1:4402620-4407292	LOC_Os01g08780	0	1.10461	0	0.568659	0	0	2.10731	0.555833	0	PREDICTED: type IV inositol polyphosphate 5-phosphatase 3 [Oryza sativa Japonica Group]
LOC_Os01g08790.1	Chr1:4415416-4416132	LOC_Os01g08790	0	0	0	0	0	0.576568	0	0	0	PREDICTED: tropomyosin [Oryza sativa Japonica Group]
LOC_Os01g08800.1	Chr1:4417283-4419160	LOC_Os01g08800	0	0	0	1.13732	0.545375	1.15314	0	0	0	PREDICTED: cytochrome P450 86B1 [Oryza sativa Japonica Group]
LOC_Os01g08810.1	Chr1:4421318-4423107	LOC_Os01g08810	0	0	0.647955	0	0	0	0	0	0.535931	PREDICTED: alkane hydroxylase MAH1 [Oryza sativa Japonica Group]
LOC_Os01g08814.1	Chr1:4423892-4426884	LOC_Os01g08814	23.175	14.3599	20.0866	25.5897	37.6309	29.405	13.6975	17.2308	6.9671	PREDICTED: 60S ribosomal protein L18a-like protein [Oryza sativa Japonica Group]
LOC_Os01g08814.2	Chr1:4423892-4426884	LOC_Os01g08814	13.905	14.9122	14.903	10.8045	13.6344	20.7565	4.74144	6.66999	4.82338	PREDICTED: 60S ribosomal protein L18a-like protein [Oryza sativa Japonica Group]
LOC_Os01g08814.3	Chr1:4423892-4426884	LOC_Os01g08814	27.81	17.6738	20.0866	27.8643	27.8141	34.5941	10.5365	12.7841	9.64676	PREDICTED: 60S ribosomal protein L18a-like protein [Oryza sativa Japonica Group]
LOC_Os01g08820.1	Chr1:4431532-4433679	LOC_Os01g08820	0.662143	1.65691	1.94387	3.98062	0	0.576568	0	0	0	PREDICTED: translation initiation factor IF-2 [Oryza sativa Japonica Group]
ONT.227.1	Chr1:4434124-4437840	LOC_Os01g08830	4.635	16.0168	14.255	13.6478	3.81763	2.88284	14.2243	9.44915	16.0779	PREDICTED: F-box protein At2g05970 isoform X1 [Oryza sativa Japonica Group]
LOC_Os01g08830.1	Chr1:4434089-4437971	LOC_Os01g08830	1.32429	8.83688	8.42342	9.66721	0.545375	0.576568	5.26827	2.22333	5.35931	PREDICTED: F-box protein At2g05970 isoform X1 [Oryza sativa Japonica Group]
LOC_Os01g08830.2	Chr1:4434089-4437971	LOC_Os01g08830	1.32429	2.20922	1.94387	3.41196	0.545375	0.576568	3.16096	1.11167	0.535931	PREDICTED: F-box protein At2g05970 isoform X1 [Oryza sativa Japonica Group]
LOC_Os01g08840.1	Chr1:4440901-4441368	LOC_Os01g08840	0	0	0	0	0	0	0.526827	0.555833	0.535931	PREDICTED: uncharacterized protein LOC107277953 [Oryza sativa Japonica Group]
ONT.228.1	Chr1:4444723-4448059	LOC_Os01g08850	2.64857	10.4938	4.53569	15.9225	1.09075	2.88284	1.58048	1.11167	4.28745	hypothetical protein OsJ_00655 [Oryza sativa Japonica Group]
LOC_Os01g08850.1	Chr1:4444670-4448386	LOC_Os01g08850	5.29714	20.4353	14.903	22.1777	3.27225	5.18911	5.79509	2.22333	6.9671	hypothetical protein OsJ_00655 [Oryza sativa Japonica Group]
LOC_Os01g08860.1	Chr1:4449032-4449876	LOC_Os01g08860	0	2.20922	3.23978	3.41196	0	1.7297	0.526827	0	1.07186	PREDICTED: 18.0 kDa class II heat shock protein [Oryza sativa Japonica Group]
LOC_Os01g08860.2	Chr1:4449032-4449876	LOC_Os01g08860	0	0	0	0	0	0	0	0	0	Os01g0184050, partial [Oryza sativa Japonica Group]
LOC_Os01g08870.1	Chr1:4453717-4454004	LOC_Os01g08870	0	0	0	0	0	0	0	0	0	hypothetical protein OsJ_00657 [Oryza sativa Japonica Group]
LOC_Os01g08880.1	Chr1:4454755-4457084	LOC_Os01g08880	0	0	0	0	0	0	0	0	0	hypothetical protein OsJ_00658 [Oryza sativa Japonica Group]
LOC_Os01g08890.1	Chr1:4459084-4484478	LOC_Os01g08890	0	0	0	0	0	0	0	0	0	PREDICTED: replication protein A 70 kDa DNA-binding subunit D isoform X3 [Oryza sativa Japonica Group]
LOC_Os01g08930.1	Chr1:4485747-4490158	LOC_Os01g08930	8.60786	23.1968	14.255	8.52989	1.63613	1.7297	6.84875	7.22582	9.11083	PREDICTED: DEAD-box ATP-dependent RNA helicase 39 isoform X1 [Oryza sativa Japonica Group]
LOC_Os01g08940.1	Chr1:4491056-4491481	LOC_Os01g08940	0	0	0	0	0	0	0	0	0	hypothetical protein [Oryza sativa Japonica Group]
LOC_Os01g08950.1	Chr1:4493365-4495153	LOC_Os01g08950	2.64857	3.86613	3.88773	5.11793	3.81763	4.61255	3.68779	3.335	3.21559	Os01g0184700 [Oryza sativa Japonica Group]
LOC_Os01g08960.1	Chr1:4494598-4497627	LOC_Os01g08960	35.7557	31.4814	31.1019	43.2181	45.2661	51.8911	27.9218	30.5708	33.7637	PREDICTED: phosducin-like protein 3 [Oryza sativa Japonica Group]
ONT.231.2	Chr1:4500534-4503250	LOC_Os01g08970	1.98643	2.20922	5.18364	3.98062	2.72688	5.18911	1.58048	1.6675	1.07186	early drought induced protein [Oryza sativa Indica Group]
LOC_Os01g08970.1	Chr1:4497719-4504407	LOC_Os01g08970	37.7421	37.0044	28.51	61.4152	37.0855	47.8552	17.9121	20.01	20.3654	PREDICTED: FACT complex subunit SSRP1-A [Oryza sativa Japonica Group]
LOC_Os01g08970.2	Chr1:4497719-4504386	LOC_Os01g08970	33.1071	39.2137	33.0457	48.9047	32.1771	43.2426	12.117	23.9008	20.3654	early drought induced protein [Oryza sativa Indica Group]
LOC_Os01g08980.1	Chr1:4504620-4505211	LOC_Os01g08980	0	0	0	0	0	0	0	0	0	hypothetical protein [Oryza sativa Japonica Group]
LOC_Os01g08990.1	Chr1:4509225-4513098	LOC_Os01g08990	0	0	0	0	0	0	1.05365	2.22333	1.07186	PREDICTED: uncharacterized protein LOC107276490 isoform X2 [Oryza sativa Japonica Group]
LOC_Os01g09000.1	Chr1:4514298-4520613	LOC_Os01g09000	52.9714	55.7828	57.0201	37.5315	20.1789	23.0627	28.4486	28.3475	28.9403	PREDICTED: glutamine--tRNA ligase [Oryza sativa Japonica Group]
LOC_Os01g09010.1	Chr1:4527986-4532893	LOC_Os01g09010	68.2007	50.8121	77.7547	13.0792	16.9066	19.6033	31.6096	31.6825	36.9792	PREDICTED: 3&apos;-N-debenzoyl-2&apos;-deoxytaxol N-benzoyltransferase [Oryza sativa Japonica Group]
LOC_Os01g09020.1	Chr1:4534021-4540216	LOC_Os01g09020	3.97286	8.28457	9.71933	13.0792	1.63613	6.91882	2.10731	7.22582	5.35931	PREDICTED: pleiotropic regulator 1 [Oryza sativa Japonica Group]
LOC_Os01g09030.1	Chr1:4542296-4546560	LOC_Os01g09030	2.64857	0.552305	0.647955	11.9418	9.27138	10.9548	1.05365	1.11167	0.535931	hypothetical protein OsJ_00669 [Oryza sativa Japonica Group]
LOC_Os01g09050.1	Chr1:4551112-4554640	LOC_Os01g09050	0	0	0	0	0	0	0	0.555833	0.535931	retrotransposon protein, putative, Ty1-copia subclass [Oryza sativa Japonica Group]
LOC_Os01g09060.1	Chr1:4559006-4559950	LOC_Os01g09060	0	0	0	0	0	0	0	0	0	retrotransposon protein, putative, Ty1-copia subclass [Oryza sativa Japonica Group]
LOC_Os01g09080.1	Chr1:4566304-4568617	LOC_Os01g09080	0	0.552305	0.647955	0	0	0	0	0	0	PREDICTED: probable WRKY transcription factor 72 [Oryza sativa Japonica Group]
LOC_Os01g09090.1	Chr1:4571784-4572218	LOC_Os01g09090	0.662143	0	0.647955	0	0	0	0	0	0	hypothetical protein [Oryza sativa Japonica Group]
LOC_Os01g09100.1	Chr1:4572448-4573409	LOC_Os01g09100	0	0	0	0	0	0	0	0.555833	0	TPA: WRKY transcription factor 10 [Oryza sativa (japonica cultivar-group)]
LOC_Os01g09110.1	Chr1:4575712-4576155	LOC_Os01g09110	0	0	0	0	0	0	0	0	0	ulp1 protease-like [Oryza sativa Japonica Group]
LOC_Os01g09120.1	Chr1:4581148-4584690	LOC_Os01g09120	1.32429	3.86613	1.29591	1.70598	2.1815	0.576568	2.10731	2.77916	1.60779	hypothetical protein OsI_00692 [Oryza sativa Indica Group]
LOC_Os01g09120.2	Chr1:4581148-4584690	LOC_Os01g09120	3.31071	0.552305	1.94387	2.27464	2.1815	2.88284	1.05365	0.555833	1.60779	PREDICTED: protein TWIN LOV 1 [Oryza sativa Japonica Group]
LOC_Os01g09130.1	Chr1:4587086-4587835	LOC_Os01g09130	0	0	0	0	0	0	0	0	0	PREDICTED: uncharacterized protein LOC107278583 [Oryza sativa Japonica Group]
LOC_Os01g09140.1	Chr1:4590920-4591372	LOC_Os01g09140	0	0	0	0	0	0	0	0	0	hypothetical protein [Oryza sativa Japonica Group]
LOC_Os01g09150.1	Chr1:4596060-4596812	LOC_Os01g09150	0	0.552305	0	0	0	0	0	0	0	PREDICTED: uncharacterized protein LOC107278147 [Oryza sativa Japonica Group]
LOC_Os01g09160.1	Chr1:4599777-4603027	LOC_Os01g09160	0	0	0	0	0	0	0	0	0	transposon protein, putative, unclassified [Oryza sativa Japonica Group]
LOC_Os01g09170.1	Chr1:4603847-4610002	LOC_Os01g09170	0	0	0	0	0	0	0	0	0	transposon protein, putative, unclassified [Oryza sativa Japonica Group]
LOC_Os01g09180.1	Chr1:4611067-4612048	LOC_Os01g09180	0	0	0	0	0	0	0	0	0	Zinc knuckle family protein [Oryza sativa Japonica Group]
LOC_Os01g09190.1	Chr1:4614882-4615827	LOC_Os01g09190	0	0.552305	0.647955	0	0	0	0	0	0	PREDICTED: uncharacterized protein LOC4325660 [Oryza sativa Japonica Group]
LOC_Os01g09200.1	Chr1:4621677-4631365	LOC_Os01g09200	12.5807	12.703	11.6632	15.9225	8.18063	23.0627	4.74144	7.22582	6.9671	PREDICTED: serine/threonine-protein kinase tricorner isoform X1 [Oryza sativa Japonica Group]
LOC_Os01g09206.1	Chr1:4642301-4643110	LOC_Os01g09206	0	0	0	0	0	0	0	0	0	retrotransposon protein, putative, Ty1-copia subclass, expressed [Oryza sativa Japonica Group]
LOC_Os01g09212.1	Chr1:4644061-4644696	LOC_Os01g09212	0	0	0.647955	2.27464	1.63613	0	1.58048	0.555833	1.07186	hypothetical protein [Oryza sativa Japonica Group]
LOC_Os01g09220.1	Chr1:4646427-4648260	LOC_Os01g09220	13.2429	13.2553	13.6071	18.7658	7.63525	18.4502	28.4486	26.1241	38.587	PREDICTED: putative nuclease HARBI1 [Oryza sativa Japonica Group]
LOC_Os01g09230.1	Chr1:4650095-4651961	LOC_Os01g09230	16.5536	13.2553	12.3112	9.09855	10.3621	1.15314	16.3316	22.7891	20.3654	hypothetical protein OsI_00699 [Oryza sativa Indica Group]
LOC_Os01g09240.1	Chr1:4662839-4664301	LOC_Os01g09240	0	0	0.647955	0.568659	0	0	0	0	0	retrotransposon protein, putative, unclassified, expressed [Oryza sativa Japonica Group]
LOC_Os01g09246.1	Chr1:4673400-4684865	LOC_Os01g09246	29.1343	28.7199	15.5509	10.8045	12.5436	6.91882	15.8048	27.7916	16.6139	PREDICTED: uncharacterized protein LOC4325666 [Oryza sativa Japonica Group]
LOC_Os01g09252.1	Chr1:4688108-4693114	LOC_Os01g09252	7.94571	4.97074	7.77547	13.0792	10.3621	6.34225	5.26827	3.335	8.03896	hypothetical protein OsI_00706 [Oryza sativa Indica Group]
LOC_Os01g09260.1	Chr1:4697314-4699792	LOC_Os01g09260	1.32429	1.65691	1.29591	0	0	0	0	0	0.535931	PREDICTED: cytokinin dehydrogenase 1 [Oryza sativa Japonica Group]
LOC_Os01g09270.1	Chr1:4713523-4713924	LOC_Os01g09270	0.662143	0.552305	2.59182	0.568659	1.63613	0	1.58048	0.555833	1.07186	unknown protein [Oryza sativa Japonica Group]
ONT.235.1	Chr1:4714730-4718713	LOC_Os01g09280	0.662143	1.65691	2.59182	1.13732	0	1.15314	2.10731	3.89083	1.07186	PREDICTED: transcription factor MYB1R1 [Oryza sativa Japonica Group]
LOC_Os01g09280.1	Chr1:4714468-4718746	LOC_Os01g09280	8.60786	7.17996	3.88773	1.13732	0	1.7297	17.3853	18.8983	15.542	PREDICTED: transcription factor MYB1R1 [Oryza sativa Japonica Group]
LOC_Os01g09290.1	Chr1:4724181-4724759	LOC_Os01g09290	0.662143	1.10461	0.647955	5.11793	2.1815	5.76568	2.10731	2.77916	0.535931	hypothetical protein [Oryza sativa Japonica Group]
ONT.236.2	Chr1:4726736-4731107	LOC_Os01g09300	3.97286	4.97074	5.18364	0.568659	2.1815	2.88284	4.74144	3.89083	3.21559	PREDICTED: probable 2-oxoglutarate-dependent dioxygenase At3g49630 isoform X3 [Oryza sativa Japonica Group]
LOC_Os01g09300.1	Chr1:4726659-4731243	LOC_Os01g09300	38.4043	31.4814	39.5253	9.09855	7.08988	9.80166	27.395	32.7941	26.2606	PREDICTED: probable 2-oxoglutarate-dependent dioxygenase At3g49630 isoform X1 [Oryza sativa Japonica Group]
LOC_Os01g09300.2	Chr1:4726659-4731243	LOC_Os01g09300	15.2293	12.1507	19.4387	1.70598	0.545375	1.15314	8.95606	9.44915	9.11083	PREDICTED: probable 2-oxoglutarate-dependent dioxygenase At3g49630 isoform X2 [Oryza sativa Japonica Group]
LOC_Os01g09300.3	Chr1:4726659-4731243	LOC_Os01g09300	25.1614	18.2261	25.2703	4.54927	6.5445	5.76568	15.8048	15.0075	13.9342	PREDICTED: probable 2-oxoglutarate-dependent dioxygenase At3g49630 isoform X3 [Oryza sativa Japonica Group]
LOC_Os01g09305.1	Chr1:4732052-4733048	LOC_Os01g09305	1.98643	1.10461	1.94387	1.70598	1.09075	1.7297	2.63413	5.00249	2.14372	PREDICTED: uncharacterized protein LOC4326768 isoform X1 [Oryza sativa Japonica Group]
LOC_Os01g09310.1	Chr1:4734012-4737606	LOC_Os01g09310	0.662143	0.552305	0	1.70598	0.545375	0.576568	0	0	0	Os01g0188200, partial [Oryza sativa Japonica Group]
ONT.237.1	Chr1:4731869-4739421	LOC_Os01g09320	0.662143	2.20922	0.647955	0	1.09075	1.15314	0	1.11167	0	--
ONT.237.2	Chr1:4739273-4741133	LOC_Os01g09320	46.35	40.3183	40.1732	67.1018	63.2635	70.3413	43.7266	70.0349	65.9195	Os01g0188400, partial [Oryza sativa Japonica Group]
LOC_Os01g09320.1	Chr1:4738905-4744591	LOC_Os01g09320	34.4314	33.6906	43.413	32.4136	39.267	55.9271	25.2877	49.4691	30.5481	NADP-dependent malic enzyme [Oryza sativa Japonica Group]
LOC_Os01g09330.1	Chr1:4747121-4748910	LOC_Os01g09330	0	0	0	0	0	0	0.526827	0	0	hypothetical protein [Oryza sativa Japonica Group]
LOC_Os01g09340.1	Chr1:4753606-4756578	LOC_Os01g09340	0	0	0	0	0	0	1.58048	1.11167	0	Os01g0188800 [Oryza sativa Japonica Group]
LOC_Os01g09350.1	Chr1:4758725-4758988	LOC_Os01g09350	0	0	0	0	0	0	0	0	0	hypothetical protein [Oryza sativa Japonica Group]
LOC_Os01g09360.1	Chr1:4759946-4760712	LOC_Os01g09360	0	0	0	0	0	0	0	0	0	hypothetical protein [Oryza sativa Japonica Group]
ONT.238.1	Chr1:4761318-4764280	LOC_Os01g09370	9.93214	16.0168	15.5509	19.3344	20.1789	17.297	3.68779	10.5608	9.11083	PREDICTED: LOW QUALITY PROTEIN: ankyrin repeat and KH domain-containing protein 1, partial [Oryza sativa Japonica Group]
ONT.239.1	Chr1:4765305-4766117	LOC_Os01g09370	5.29714	7.73227	9.71933	21.0404	27.8141	17.297	4.74144	3.335	5.35931	Os01g0188900, partial [Oryza sativa Japonica Group]
LOC_Os01g09370.1	Chr1:4761304-4767339	LOC_Os01g09370	3.97286	4.41844	3.88773	4.54927	5.45375	8.64852	2.10731	1.6675	3.21559	PREDICTED: uncharacterized protein LOC4326215 [Oryza sativa Japonica Group]
LOC_Os01g09384.1	Chr1:4768735-4782706	LOC_Os01g09384	0.662143	0	0.647955	1.70598	0.545375	1.7297	1.05365	0.555833	1.07186	hypothetical protein OsI_00715 [Oryza sativa Indica Group]
LOC_Os01g09400.1	Chr1:4786478-4787242	LOC_Os01g09400	0	0	0	0	0	0	0	0	0	--
LOC_Os01g09410.1	Chr1:4791837-4795348	LOC_Os01g09410	0	0	0	0	0	0	0	0	0	unnamed protein product [Oryza sativa Japonica Group]
LOC_Os01g09420.1	Chr1:4796155-4798479	LOC_Os01g09420	16.5536	12.1507	11.6632	3.98062	3.81763	5.76568	5.79509	8.33749	5.35931	PREDICTED: uncharacterized protein LOC4326773 [Oryza sativa Japonica Group]
LOC_Os01g09430.1	Chr1:4800247-4802179	LOC_Os01g09430	23.8371	16.0168	21.3825	8.52989	10.3621	10.9548	7.9024	8.33749	10.1827	PREDICTED: clavaminate synthase-like protein At3g21360 [Oryza sativa Japonica Group]
LOC_Os01g09440.1	Chr1:4807985-4808500	LOC_Os01g09440	0	0	0	0	0	0	0	0	0	hypothetical protein [Oryza sativa Japonica Group]
LOC_Os01g09450.1	Chr1:4816845-4818962	LOC_Os01g09450	40.3907	39.2137	29.158	57.4346	64.8997	35.1707	15.8048	23.9008	16.0779	PREDICTED: auxin-responsive protein IAA2 [Oryza sativa Japonica Group]
LOC_Os01g09450.2	Chr1:4816845-4818962	LOC_Os01g09450	56.2821	46.9459	33.6937	64.8272	67.0812	27.6753	18.4389	17.7866	20.9013	hypothetical protein OsI_00719 [Oryza sativa Indica Group]
LOC_Os01g09460.1	Chr1:4820104-4823129	LOC_Os01g09460	41.715	41.9752	36.2855	5.68659	5.45375	11.5314	16.8585	29.4591	20.9013	Os01g0190400, partial [Oryza sativa Japonica Group]
LOC_Os01g09470.1	Chr1:4826590-4828735	LOC_Os01g09470	0	1.65691	0.647955	1.13732	0.545375	1.7297	0	0	0	hypothetical protein OsI_00721 [Oryza sativa Indica Group]
LOC_Os01g09480.1	Chr1:4837004-4838215	LOC_Os01g09480	0	0	0	0	0	0	0	0	0	hypothetical protein [Oryza sativa Japonica Group]
LOC_Os01g09490.1	Chr1:4840354-4845339	LOC_Os01g09490	0	0	0	0	0	0	0	0	0	Os01g0190900 [Oryza sativa Japonica Group]
LOC_Os01g09500.1	Chr1:4849901-4852193	LOC_Os01g09500	7.28357	4.97074	4.53569	2.8433	2.72688	9.22509	7.37558	9.44915	9.11083	Os01g0191000 [Oryza sativa Japonica Group]
ONT.244.1	Chr1:4852430-4854458	LOC_Os01g09510	189.373	166.244	163.933	286.036	476.113	428.967	46.3608	49.4691	50.3775	PREDICTED: 60S acidic ribosomal protein P2A [Oryza sativa Japonica Group]
ONT.244.2	Chr1:4852435-4853846	LOC_Os01g09510	0.662143	1.10461	0.647955	1.13732	2.1815	1.7297	0	0.555833	0.535931	PREDICTED: 60S acidic ribosomal protein P2A [Oryza sativa Japonica Group]
ONT.244.3	Chr1:4854196-4854355	LOC_Os01g09510	28.4721	32.0337	31.1019	48.9047	88.8962	83.0258	12.117	7.22582	9.11083	--
LOC_Os01g09510.1	Chr1:4852430-4854566	LOC_Os01g09510	425.096	403.735	380.35	698.314	1149.65	1045.32	122.224	117.281	116.297	PREDICTED: 60S acidic ribosomal protein P2A [Oryza sativa Japonica Group]
LOC_Os01g09510.4	Chr1:4852558-4854566	LOC_Os01g09510	388.016	400.973	373.87	665.9	1095.66	1019.95	119.59	115.057	113.617	PREDICTED: 60S acidic ribosomal protein P2A [Oryza sativa Japonica Group]
LOC_Os01g09520.1	Chr1:4857087-4863438	LOC_Os01g09520	0	0	0	0	0	0	0	0	0	transposon protein, putative, unclassified [Oryza sativa Japonica Group]
LOC_Os01g09530.1	Chr1:4863878-4867115	LOC_Os01g09530	0	0	0	0	0	0	0	0	0	transposon protein, putative, unclassified [Oryza sativa Japonica Group]
LOC_Os01g09540.1	Chr1:4872119-4873806	LOC_Os01g09540	23.8371	21.5399	16.8468	0	0.545375	0	10.0097	8.33749	10.7186	hypothetical protein OsI_00725 [Oryza sativa Indica Group]
LOC_Os01g09550.1	Chr1:4879207-4885949	LOC_Os01g09550	0.662143	0.552305	1.29591	0	0	0	0	0.555833	1.07186	PREDICTED: NAC domain-containing protein 73 isoform X4 [Oryza sativa Japonica Group]
LOC_Os01g09550.2	Chr1:4879207-4885790	LOC_Os01g09550	0	0	0	0.568659	0	0	1.05365	1.11167	0.535931	Os01g0191300, partial [Oryza sativa Japonica Group]
LOC_Os01g09550.3	Chr1:4879207-4885949	LOC_Os01g09550	0	2.76152	0	0	0	0	0	2.22333	1.07186	PREDICTED: NAC domain-containing protein 73 isoform X4 [Oryza sativa Japonica Group]
LOC_Os01g09550.4	Chr1:4879207-4885949	LOC_Os01g09550	0.662143	0.552305	0.647955	0	0.545375	0	0	0.555833	0.535931	unknown protein [Oryza sativa Japonica Group]
ONT.246.1	Chr1:4891521-4896683	LOC_Os01g09560	13.905	17.1215	14.255	17.6284	5.45375	5.18911	16.3316	17.2308	23.045	hypothetical protein OsI_00727 [Oryza sativa Indica Group]
LOC_Os01g09560.1	Chr1:4891516-4896876	LOC_Os01g09560	83.43	97.758	75.8108	84.1616	23.9965	27.0987	127.492	140.07	143.094	PREDICTED: mitochondrial-processing peptidase subunit alpha [Oryza sativa Japonica Group]
ONT.247.1	Chr1:4905609-4909381	LOC_Os01g09570	101.308	136.419	115.336	30.1389	20.1789	38.6301	45.3071	60.0299	61.0961	PREDICTED: ATP-dependent 6-phosphofructokinase 6 [Oryza sativa Japonica Group]
ONT.247.2	Chr1:4908184-4909269	LOC_Os01g09570	5.95929	1.10461	5.18364	1.70598	1.09075	1.15314	2.63413	2.77916	2.67965	PREDICTED: ATP-dependent 6-phosphofructokinase 6 [Oryza sativa Japonica Group]
LOC_Os01g09570.1	Chr1:4905501-4909514	LOC_Os01g09570	29.1343	40.3183	40.8212	1.70598	2.1815	2.30627	5.79509	12.2283	15.542	PREDICTED: ATP-dependent 6-phosphofructokinase 6 [Oryza sativa Japonica Group]
LOC_Os01g09580.1	Chr1:4909983-4914370	LOC_Os01g09580	5.29714	3.31383	4.53569	23.315	16.3613	26.5221	4.21461	6.66999	3.75152	Aurora kinase [Oryza sativa Japonica Group]
LOC_Os01g09580.2	Chr1:4909890-4913696	LOC_Os01g09580	13.905	10.4938	9.71933	30.1389	31.0864	26.5221	7.37558	5.55833	2.67965	PREDICTED: serine/threonine-protein kinase Aurora-2 isoform X2 [Oryza sativa Japonica Group]
LOC_Os01g09590.1	Chr1:4917884-4919224	LOC_Os01g09590	1.32429	19.883	23.3264	0	1.09075	0	1.58048	1.11167	3.21559	PREDICTED: transcription factor RAX2 [Oryza sativa Japonica Group]
LOC_Os01g09600.1	Chr1:4932498-4938594	LOC_Os01g09600	0	0	0	0	0	0	0	0	0	putative polyprotein [Oryza sativa Japonica Group]
LOC_Os01g09610.1	Chr1:4938911-4941835	LOC_Os01g09610	0	0	0	0	0	0	0	0	0	OSJNBa0094P09.3 [Oryza sativa Japonica Group]
ONT.250.2	Chr1:4949577-4951123	LOC_Os01g09620	7.28357	11.5984	9.71933	40.3748	29.4503	12.1079	21.5999	13.34	13.9342	hypothetical protein OsI_00733 [Oryza sativa Indica Group]
LOC_Os01g09620.1	Chr1:4949047-4951126	LOC_Os01g09620	20.5264	28.7199	22.0305	101.79	88.3508	32.2878	42.673	55.0274	41.8026	PREDICTED: zinc finger CCCH domain-containing protein 2 [Oryza sativa Japonica Group]
LOC_Os01g09620.2	Chr1:4949132-4951126	LOC_Os01g09620	1.98643	1.10461	0	1.70598	3.81763	0.576568	1.58048	1.11167	2.14372	PREDICTED: zinc finger CCCH domain-containing protein 2 [Oryza sativa Japonica Group]
LOC_Os01g09640.1	Chr1:4971171-4973555	LOC_Os01g09640	9.27	6.62766	11.0152	0.568659	0	0.576568	1.05365	3.89083	3.21559	PREDICTED: transcription factor MYB1R1 [Oryza sativa Japonica Group]
LOC_Os01g09650.1	Chr1:4976091-4976585	LOC_Os01g09650	0	0.552305	1.29591	1.13732	0	0	0	0	1.60779	hypothetical protein OsJ_00712 [Oryza sativa Japonica Group]
LOC_Os01g09660.1	Chr1:4979098-4980028	LOC_Os01g09660	0.662143	1.65691	1.94387	0.568659	0.545375	0	1.58048	0	0.535931	PREDICTED: uncharacterized protein LOC107276840 [Oryza sativa Japonica Group]
LOC_Os01g09665.1	Chr1:4980670-4981944	LOC_Os01g09665	0	2.20922	1.94387	1.13732	0.545375	0.576568	0.526827	1.6675	2.14372	Os01g0192550 [Oryza sativa Japonica Group]
LOC_Os01g09670.1	Chr1:4982142-4985143	LOC_Os01g09670	3.97286	6.62766	5.8316	10.2359	5.99913	5.76568	14.2243	18.8983	15.0061	PREDICTED: pollen-specific protein SF21 [Oryza sativa Japonica Group]
LOC_Os01g09680.1	Chr1:4987704-4988201	LOC_Os01g09680	0	0	0	0	0	0	0	0	0	hypothetical protein [Oryza sativa Japonica Group]
LOC_Os01g09690.1	Chr1:4991513-4993868	LOC_Os01g09690	0	0	0	0	0	0	0	0	0	hypothetical protein OsI_00739 [Oryza sativa Indica Group]
LOC_Os01g09700.1	Chr1:5002118-5005727	LOC_Os01g09700	0	0.552305	0	0	0	0	0	0	0	Os01g0192900 [Oryza sativa Japonica Group]
LOC_Os01g09710.1	Chr1:5010048-5012395	LOC_Os01g09710	0	0	0.647955	0.568659	0	0	0	0	0	hypothetical protein [Oryza sativa Japonica Group]
LOC_Os01g09720.1	Chr1:5014609-5015256	LOC_Os01g09720	0	0	0	0.568659	0	0	0	0	0	PREDICTED: dof zinc finger protein DOF3.1-like [Oryza sativa Japonica Group]
ONT.251.1	Chr1:5016279-5017878	LOC_Os01g09730	0.662143	0.552305	0	0	0	0	71.6484	50.0249	58.4165	PREDICTED: uncharacterized protein LOC4327309 [Oryza sativa Japonica Group]
ONT.251.2	Chr1:5016425-5017862	LOC_Os01g09730	1.32429	0	0.647955	0	0	0	39.512	40.0199	44.4823	PREDICTED: uncharacterized protein LOC4327309 [Oryza sativa Japonica Group]
LOC_Os01g09730.1	Chr1:5016279-5018652	LOC_Os01g09730	0	0	0	0	0	0	4.21461	5.55833	2.67965	PREDICTED: uncharacterized protein LOC4327309 [Oryza sativa Japonica Group]
LOC_Os01g09730.2	Chr1:5016287-5017889	LOC_Os01g09730	0	0	0	0	0.545375	0	23.1804	13.8958	19.8294	PREDICTED: uncharacterized protein LOC4327309 [Oryza sativa Japonica Group]
LOC_Os01g09740.1	Chr1:5017893-5020150	LOC_Os01g09740	0.662143	0	1.29591	0.568659	2.72688	1.15314	4.74144	4.44666	2.67965	PREDICTED: F-box/LRR-repeat protein At4g29420 [Oryza sativa Japonica Group]
LOC_Os01g09750.1	Chr1:5021088-5025720	LOC_Os01g09750	0	1.10461	0	1.70598	1.09075	1.7297	1.05365	0	0.535931	PREDICTED: uncharacterized RNA methyltransferase BH0687 [Oryza sativa Japonica Group]
LOC_Os01g09750.2	Chr1:5022051-5025704	LOC_Os01g09750	0	0	0	0	0	0.576568	0	0	0	PREDICTED: uncharacterized RNA methyltransferase BH0687 [Oryza sativa Japonica Group]
LOC_Os01g09760.1	Chr1:5028289-5037189	LOC_Os01g09760	2.64857	6.62766	5.18364	2.8433	2.1815	3.45941	4.74144	2.77916	4.28745	PREDICTED: protein ALWAYS EARLY 2 isoform X1 [Oryza sativa Japonica Group]
LOC_Os01g09770.1	Chr1:5037238-5040698	LOC_Os01g09770	5.95929	5.52305	8.42342	2.27464	0.545375	0	3.68779	6.66999	3.75152	PREDICTED: uncharacterized protein LOC4327313 [Oryza sativa Japonica Group]
LOC_Os01g09790.1	Chr1:5052993-5055753	LOC_Os01g09790	3.31071	1.10461	0.647955	10.2359	9.81675	5.76568	0	0.555833	0	PREDICTED: protein IQ-DOMAIN 1 isoform X1 [Oryza sativa Japonica Group]
ONT.252.1	Chr1:5060605-5061827	LOC_Os01g09800	4.635	4.97074	3.23978	1.70598	1.63613	0.576568	6.32192	7.78166	5.89524	hypothetical protein OsI_00749 [Oryza sativa Indica Group]
LOC_Os01g09800.1	Chr1:5060416-5065236	LOC_Os01g09800	5.29714	9.38918	10.3673	3.41196	1.09075	2.30627	10.0097	8.33749	9.64676	PREDICTED: regulatory protein NPR1 isoform X1 [Oryza sativa Japonica Group]
LOC_Os01g09810.1	Chr1:5073416-5074930	LOC_Os01g09810	0.662143	0.552305	0	0	0	0	0	0.555833	0	hypothetical protein [Oryza sativa Japonica Group]
LOC_Os01g09830.1	Chr1:5085833-5086559	LOC_Os01g09830	0	1.65691	2.59182	0	0	0	0	0.555833	0.535931	PREDICTED: monothiol glutaredoxin-S2 [Oryza sativa Japonica Group]
LOC_Os01g09850.1	Chr1:5099501-5102343	LOC_Os01g09850	0.662143	1.10461	5.18364	2.8433	0	1.15314	0.526827	1.11167	0.535931	PREDICTED: protein indeterminate-domain 7 [Oryza sativa Japonica Group]
LOC_Os01g09850.2	Chr1:5099546-5102138	LOC_Os01g09850	0.662143	0.552305	0	1.70598	0.545375	0	0.526827	0.555833	0	PREDICTED: protein indeterminate-domain 7 [Oryza sativa Japonica Group]
LOC_Os01g09850.3	Chr1:5099546-5105923	LOC_Os01g09850	0	0	0	0	0	0.576568	0	1.11167	1.07186	PREDICTED: protein indeterminate-domain 7 [Oryza sativa Japonica Group]
LOC_Os01g09860.1	Chr1:5109949-5117013	LOC_Os01g09860	19.8643	16.0168	20.7346	23.315	14.1798	23.0627	2.63413	10.5608	5.89524	hypothetical protein OsJ_00730 [Oryza sativa Japonica Group]
ONT.255.1	Chr1:5128020-5128685	LOC_Os01g09870	11.2564	15.4645	19.4387	21.6091	0.545375	0	16.8585	10.5608	15.0061	hypothetical protein OsI_00754 [Oryza sativa Indica Group]
LOC_Os01g09870.1	Chr1:5128149-5128667	LOC_Os01g09870	0	0.552305	0	0	0	0	0	0	0	PREDICTED: uncharacterized protein LOC107278163 [Oryza sativa Japonica Group]
ONT.256.1	Chr1:5131631-5132698	LOC_Os01g09880	3.31071	4.97074	4.53569	3.41196	1.63613	0	0.526827	0	0.535931	hypothetical protein OsI_00755 [Oryza sativa Indica Group]
LOC_Os01g09880.1	Chr1:5131471-5132918	LOC_Os01g09880	12.5807	16.0168	25.2703	19.9031	1.63613	1.15314	4.74144	6.11416	9.64676	PREDICTED: uncharacterized protein LOC4327322 [Oryza sativa Japonica Group]
LOC_Os01g09890.1	Chr1:5138463-5140925	LOC_Os01g09890	180.103	193.859	203.458	250.21	208.333	204.682	146.458	125.062	138.27	PREDICTED: translation machinery-associated protein 22 [Oryza sativa Japonica Group]
LOC_Os01g09900.1	Chr1:5148694-5150648	LOC_Os01g09900	1.98643	2.20922	1.29591	0	0	0	0	0	0	PREDICTED: putative transcription factor bHLH041 [Oryza sativa Japonica Group]
LOC_Os01g09930.1	Chr1:5163291-5168424	LOC_Os01g09930	0.662143	0.552305	0	0	0	0	1.05365	0	0	basic helix-loop-helix protein-like [Oryza sativa Japonica Group]
LOC_Os01g09940.1	Chr1:5171227-5171814	LOC_Os01g09940	0	0	0	0	0	0	0	0	0	hypothetical protein [Oryza sativa Japonica Group]
LOC_Os01g09950.1	Chr1:5173555-5174272	LOC_Os01g09950	0	0	0	0	0	0	0	0	0	hypothetical protein [Oryza sativa Japonica Group]
LOC_Os01g09960.1	Chr1:5176246-5183614	LOC_Os01g09960	0	0	0	0	0	0	0	0	0	Os05g0319000 [Oryza sativa Japonica Group]
LOC_Os01g09970.1	Chr1:5190927-5191415	LOC_Os01g09970	0	0	0	0	0	0	0	0	0	RNase H, putative [Oryza sativa Japonica Group]
LOC_Os01g09980.1	Chr1:5195718-5196952	LOC_Os01g09980	0	0	0	0	0	0	0	0	0	hypothetical protein LOC_Os11g17270 [Oryza sativa Japonica Group]
LOC_Os01g09990.1	Chr1:5201862-5204046	LOC_Os01g09990	1.32429	3.31383	3.88773	0	0	0	1.05365	1.11167	0.535931	PREDICTED: uncharacterized protein LOC4327325 [Oryza sativa Japonica Group]
LOC_Os01g09990.2	Chr1:5201862-5204046	LOC_Os01g09990	0.662143	1.10461	0.647955	0	0	0.576568	0.526827	1.11167	0.535931	PREDICTED: uncharacterized protein LOC4327325 [Oryza sativa Japonica Group]
ONT.258.1	Chr1:5203266-5213320	LOC_Os01g10000	4.635	3.86613	4.53569	7.96123	19.6335	4.61255	19.4926	17.7866	20.3654	hypothetical protein OsI_00761 [Oryza sativa Indica Group]
LOC_Os01g10000.1	Chr1:5210468-5213292	LOC_Os01g10000	0	0	0	0	0	0	0	0	0	hypothetical protein OsJ_00735 [Oryza sativa Japonica Group]
LOC_Os01g10010.1	Chr1:5213932-5216703	LOC_Os01g10010	1.98643	1.10461	2.59182	0.568659	1.63613	1.7297	2.63413	0.555833	1.07186	PREDICTED: PRA1 family protein F3 [Oryza sativa Japonica Group]
LOC_Os01g10010.2	Chr1:5215828-5216701	LOC_Os01g10010	0	1.10461	0	0.568659	0	0	0	0	1.60779	PREDICTED: PRA1 family protein F3 [Oryza sativa Japonica Group]
LOC_Os01g10020.1	Chr1:5218542-5220398	LOC_Os01g10020	6.62143	6.62766	8.42342	13.0792	4.90838	9.22509	0.526827	1.11167	1.07186	PREDICTED: ectonucleotide pyrophosphatase/phosphodiesterase family member 1 [Oryza sativa Japonica Group]
LOC_Os01g10030.1	Chr1:5227044-5229966	LOC_Os01g10030	5.29714	4.97074	3.88773	1.13732	3.27225	1.7297	4.74144	2.22333	2.67965	Os01g0196800 [Oryza sativa Japonica Group]
LOC_Os01g10040.1	Chr1:5236623-5244011	LOC_Os01g10040	0.662143	1.65691	0	0	0	1.7297	1.05365	1.6675	0	PREDICTED: cytochrome P450 90D2 [Oryza sativa Japonica Group]
LOC_Os01g10040.2	Chr1:5238162-5244520	LOC_Os01g10040	0.662143	0.552305	0	0.568659	0	0.576568	0.526827	0.555833	0.535931	hypothetical protein OsJ_00739 [Oryza sativa Japonica Group]
LOC_Os01g10050.1	Chr1:5247149-5251192	LOC_Os01g10050	9.27	7.17996	6.47955	10.2359	11.4529	17.297	4.21461	5.00249	4.28745	PREDICTED: DEAD-box ATP-dependent RNA helicase 20 [Oryza sativa Japonica Group]
LOC_Os01g10050.2	Chr1:5246503-5251192	LOC_Os01g10050	1.32429	0.552305	0	0	1.09075	1.15314	0	0	1.07186	PREDICTED: DEAD-box ATP-dependent RNA helicase 20 [Oryza sativa Japonica Group]
LOC_Os01g10060.1	Chr1:5251888-5253124	LOC_Os01g10060	0	0	0	0	0	0	0	0	0	hypothetical protein [Oryza sativa Japonica Group]
LOC_Os01g10070.1	Chr1:5256634-5257326	LOC_Os01g10070	0	0	0	0.568659	0	0	0	0	0	hypothetical protein [Oryza sativa Japonica Group]
LOC_Os01g10080.2	Chr1:5258256-5261017	LOC_Os01g10080	1.98643	2.76152	4.53569	5.68659	5.99913	4.61255	1.05365	1.6675	2.67965	PREDICTED: uncharacterized protein LOC4327331 isoform X2 [Oryza sativa Japonica Group]
LOC_Os01g10090.1	Chr1:5261189-5262898	LOC_Os01g10090	0	0.552305	0.647955	0	0	0	0	0.555833	1.07186	hypothetical protein [Oryza sativa Japonica Group]
LOC_Os01g10100.1	Chr1:5263424-5266102	LOC_Os01g10100	4.635	3.86613	3.23978	3.41196	2.1815	4.61255	2.10731	2.77916	3.75152	PREDICTED: uncharacterized protein LOC4327332 [Oryza sativa Japonica Group]
LOC_Os01g10100.2	Chr1:5263422-5266102	LOC_Os01g10100	3.31071	5.52305	3.88773	6.25525	4.90838	7.49539	4.74144	4.44666	6.43117	PREDICTED: uncharacterized protein LOC4327332 [Oryza sativa Japonica Group]
LOC_Os01g10110.1	Chr1:5270103-5275678	LOC_Os01g10110	0	0	0.647955	0.568659	0	1.7297	0	0	0	PREDICTED: cytokinin dehydrogenase 2 [Oryza sativa Japonica Group]
LOC_Os01g10120.1	Chr1:5281182-5281505	LOC_Os01g10120	0	0	0	0	0	0	0	0	0	hypothetical protein [Oryza sativa Japonica Group]
LOC_Os01g10130.1	Chr1:5288135-5293325	LOC_Os01g10130	0	0	0	7.39257	5.99913	10.9548	0.526827	1.6675	0	hypothetical protein OsJ_00745 [Oryza sativa Japonica Group]
LOC_Os01g10140.2	Chr1:5307412-5318623	LOC_Os01g10140	0.662143	0.552305	0.647955	13.6478	7.63525	14.9908	0	0.555833	0	PREDICTED: probable RNA-dependent RNA polymerase 4 isoform X1 [Oryza sativa Japonica Group]
LOC_Os01g10140.3	Chr1:5307412-5315398	LOC_Os01g10140	0	0	0.647955	3.41196	5.45375	6.91882	0	0	0	PREDICTED: probable RNA-dependent RNA polymerase 4 isoform X1 [Oryza sativa Japonica Group]
LOC_Os01g10150.1	Chr1:5328818-5335518	LOC_Os01g10150	13.905	22.6445	23.9744	18.7658	11.9983	15.5673	14.2243	11.6725	11.7905	PREDICTED: serine/threonine-protein kinase VRK1 [Oryza sativa Japonica Group]
LOC_Os01g10150.2	Chr1:5328818-5335518	LOC_Os01g10150	3.97286	1.65691	1.94387	1.70598	0	1.15314	0.526827	1.6675	2.67965	PREDICTED: serine/threonine-protein kinase VRK1 [Oryza sativa Japonica Group]
LOC_Os01g10160.1	Chr1:5336704-5337330	LOC_Os01g10160	0	0	0	0	0	0	0	0	0	B0811B10.11 [Oryza sativa]
LOC_Os01g10170.1	Chr1:5339444-5339729	LOC_Os01g10170	0	0	0	0	0	0	0	0	0	hypothetical protein [Oryza sativa Japonica Group]
LOC_Os01g10180.1	Chr1:5352369-5353612	LOC_Os01g10180	0.662143	0.552305	0.647955	0	0	0	0	0	0.535931	PREDICTED: uncharacterized protein LOC4327339 [Oryza sativa Japonica Group]
LOC_Os01g10195.1	Chr1:5361440-5362677	LOC_Os01g10195	0	0	0.647955	0.568659	0	0	1.05365	0.555833	0.535931	hypothetical protein [Oryza sativa Japonica Group]
LOC_Os01g10200.1	Chr1:5369402-5369891	LOC_Os01g10200	0	0	0	0	0	0	0	0	0	hypothetical protein [Oryza sativa Japonica Group]
LOC_Os01g10210.1	Chr1:5373582-5374794	LOC_Os01g10210	1.98643	2.20922	0.647955	1.13732	0	0	1.05365	0.555833	0.535931	PREDICTED: lachrymatory-factor synthase [Oryza sativa Japonica Group]
LOC_Os01g10230.1	Chr1:5384196-5385088	LOC_Os01g10230	0	0	0	0	0	0	0.526827	1.11167	0	PREDICTED: uncharacterized protein LOC107277551 [Oryza sativa Japonica Group]
LOC_Os01g10240.1	Chr1:5386995-5388128	LOC_Os01g10240	0	0	0	0	0	0	0	0	0	hypothetical protein OsJ_00751 [Oryza sativa Japonica Group]
LOC_Os01g10250.1	Chr1:5389733-5394414	LOC_Os01g10250	1.98643	1.65691	0.647955	0.568659	0	0.576568	3.68779	4.44666	4.28745	hypothetical protein OsI_00779 [Oryza sativa Indica Group]
LOC_Os01g10250.2	Chr1:5389733-5393868	LOC_Os01g10250	1.98643	2.20922	1.29591	0.568659	0	0.576568	1.58048	2.77916	2.14372	Os01g0199400 [Oryza sativa Japonica Group]
LOC_Os01g10250.3	Chr1:5389733-5394414	LOC_Os01g10250	3.97286	5.52305	3.23978	1.70598	0	0.576568	2.10731	2.77916	1.07186	Os01g0199400 [Oryza sativa Japonica Group]
LOC_Os01g10260.1	Chr1:5401401-5402015	LOC_Os01g10260	0	0	0	0	0	0	0.526827	0	0	PREDICTED: uncharacterized protein LOC4327344 [Oryza sativa Japonica Group]
LOC_Os01g10270.1	Chr1:5403302-5404567	LOC_Os01g10270	0	0	0	0	0	0	0	0	0	hypothetical protein [Oryza sativa Japonica Group]
LOC_Os01g10280.1	Chr1:5406007-5412769	LOC_Os01g10280	3.31071	4.41844	3.88773	3.98062	9.27138	3.45941	1.05365	3.335	5.89524	PREDICTED: phosphoribosylaminoimidazole carboxylase, chloroplastic isoform X1 [Oryza sativa Japonica Group]
LOC_Os01g10280.2	Chr1:5406048-5412531	LOC_Os01g10280	4.635	5.52305	3.23978	4.54927	4.363	4.61255	1.58048	0.555833	1.60779	PREDICTED: phosphoribosylaminoimidazole carboxylase, chloroplastic isoform X2 [Oryza sativa Japonica Group]
LOC_Os01g10280.3	Chr1:5406048-5412768	LOC_Os01g10280	7.28357	8.28457	3.23978	6.25525	4.363	9.22509	4.74144	2.22333	3.21559	PREDICTED: phosphoribosylaminoimidazole carboxylase, chloroplastic isoform X2 [Oryza sativa Japonica Group]
LOC_Os01g10280.4	Chr1:5406048-5412768	LOC_Os01g10280	1.32429	2.20922	0.647955	1.13732	2.1815	1.7297	0.526827	1.6675	0.535931	PREDICTED: phosphoribosylaminoimidazole carboxylase, chloroplastic isoform X2 [Oryza sativa Japonica Group]
LOC_Os01g10290.1	Chr1:5413599-5416935	LOC_Os01g10290	2.64857	6.62766	3.88773	5.68659	5.45375	5.18911	1.58048	2.22333	2.67965	PREDICTED: autophagy-related protein 3 [Oryza sativa Japonica Group]
LOC_Os01g10290.2	Chr1:5413599-5416935	LOC_Os01g10290	33.1071	28.1676	25.9182	32.4136	39.8124	40.9363	13.1707	20.01	12.3264	PREDICTED: autophagy-related protein 3 [Oryza sativa Japonica Group]
LOC_Os01g10300.1	Chr1:5417184-5418745	LOC_Os01g10300	2.64857	6.07535	5.18364	5.68659	9.81675	6.91882	7.9024	10.005	8.03896	hypothetical protein [Oryza sativa Japonica Group]
LOC_Os01g10310.1	Chr1:5424059-5424571	LOC_Os01g10310	0	0	0	0	0	0	0	0	0	PREDICTED: uncharacterized protein LOC9272131 [Oryza sativa Japonica Group]
LOC_Os01g10320.1	Chr1:5426518-5430614	LOC_Os01g10320	5.95929	5.52305	4.53569	2.27464	1.63613	1.15314	0.526827	1.6675	2.67965	PREDICTED: homeobox-leucine zipper protein HOX29 [Oryza sativa Japonica Group]
ONT.262.1	Chr1:5435466-5442622	LOC_Os01g10340	7.28357	9.94149	6.47955	14.2165	10.9075	10.3782	2.10731	3.335	8.03896	PREDICTED: thioredoxin-related transmembrane protein 2 [Oryza sativa Japonica Group]
LOC_Os01g10340.1	Chr1:5435443-5442651	LOC_Os01g10340	35.0936	29.2722	45.3569	68.2391	58.3551	50.738	17.3853	17.7866	15.542	PREDICTED: thioredoxin-related transmembrane protein 2 [Oryza sativa Japonica Group]
ONT.263.1	Chr1:5442860-5446150	LOC_Os01g10350	6.62143	1.65691	5.18364	6.25525	0.545375	1.7297	2.10731	1.6675	1.07186	hypothetical protein OsI_00787 [Oryza sativa Indica Group]
LOC_Os01g10350.1	Chr1:5442857-5446266	LOC_Os01g10350	13.2429	13.2553	11.0152	13.0792	5.45375	2.88284	5.26827	5.00249	5.35931	PREDICTED: nuclear pore complex protein NUP35 [Oryza sativa Japonica Group]
LOC_Os01g10370.1	Chr1:5454554-5455691	LOC_Os01g10370	0	0	0.647955	0	0	0	0	0	0.535931	PREDICTED: ethylene-responsive transcription factor TINY [Oryza sativa Japonica Group]
LOC_Os01g10380.1	Chr1:5464110-5467442	LOC_Os01g10380	0	0	0	0	0	0	0	0	0	putative transposase family tnp2 [Oryza sativa Japonica Group]
LOC_Os01g10390.1	Chr1:5470119-5473013	LOC_Os01g10390	0	0	0	0	0	0	0	0	0	transposon protein, putative, CACTA, En/Spm sub-class [Oryza sativa Japonica Group]
ONT.264.1	Chr1:5478544-5478848	LOC_Os01g10400	2.64857	1.10461	0	0	0	0	0	0	0	PREDICTED: naringenin,2-oxoglutarate 3-dioxygenase isoform X3 [Oryza sativa Japonica Group]
ONT.264.2	Chr1:5478544-5479731	LOC_Os01g10400	236.385	253.508	257.886	0.568659	2.72688	4.03598	34.7706	32.2383	28.9403	RecName: Full=Metallothionein-like protein 3A; AltName: Full=Class I metallothionein-like protein 3A; AltName: Full=OsMT-I-3a; Short=OsMT3; Short=OsMT3a
LOC_Os01g10400.1	Chr1:5478476-5479834	LOC_Os01g10400	75.4843	67.9335	79.0506	0.568659	1.63613	0	11.0634	5.00249	9.11083	PREDICTED: naringenin,2-oxoglutarate 3-dioxygenase isoform X3 [Oryza sativa Japonica Group]
LOC_Os01g10400.2	Chr1:5478476-5479836	LOC_Os01g10400	42.3771	41.4229	46.6528	0.568659	0	0	4.74144	3.335	2.67965	RecName: Full=Metallothionein-like protein 3A; AltName: Full=Class I metallothionein-like protein 3A; AltName: Full=OsMT-I-3a; Short=OsMT3; Short=OsMT3a
LOC_Os01g10410.1	Chr1:5485564-5487417	LOC_Os01g10410	0	0	0	0	0	0	0	0	0	hypothetical protein [Oryza sativa Japonica Group]
LOC_Os01g10420.1	Chr1:5490623-5491360	LOC_Os01g10420	0	0	0.647955	0	0	0	0	0	0	hypothetical protein OsI_00790 [Oryza sativa Indica Group]
ONT.265.1	Chr1:5497933-5499112	LOC_Os01g10430	7.28357	5.52305	7.77547	13.0792	5.45375	13.2611	4.74144	3.89083	3.75152	hypothetical protein OsI_00791 [Oryza sativa Indica Group]
LOC_Os01g10430.1	Chr1:5493186-5499451	LOC_Os01g10430	5.29714	4.97074	4.53569	4.54927	4.363	4.61255	2.10731	1.6675	3.21559	PREDICTED: probable serine/threonine-protein kinase At1g54610 isoform X1 [Oryza sativa Japonica Group]
LOC_Os01g10430.2	Chr1:5493851-5499451	LOC_Os01g10430	3.97286	4.97074	3.23978	9.66721	8.18063	4.61255	2.10731	3.89083	1.07186	PREDICTED: probable serine/threonine-protein kinase At1g09600 isoform X2 [Oryza sativa Japonica Group]
LOC_Os01g10440.1	Chr1:5507002-5509548	LOC_Os01g10440	0	1.65691	1.94387	0	0	0	2.63413	1.11167	0.535931	PREDICTED: beta-glucuronosyltransferase GlcAT14B [Oryza sativa Japonica Group]
ONT.266.2	Chr1:5510585-5514436	LOC_Os01g10450	4.635	2.20922	4.53569	16.4911	13.6344	27.6753	0	1.6675	1.07186	PREDICTED: serine/threonine-protein kinase HT1 [Oryza sativa Japonica Group]
LOC_Os01g10450.1	Chr1:5510516-5514474	LOC_Os01g10450	5.95929	3.31383	0.647955	11.3732	7.08988	13.8376	0	1.6675	1.07186	PREDICTED: serine/threonine-protein kinase HT1 [Oryza sativa Japonica Group]
LOC_Os01g10450.2	Chr1:5510522-5514480	LOC_Os01g10450	6.62143	8.83688	1.94387	28.433	33.8133	46.702	2.10731	3.89083	1.07186	PREDICTED: serine/threonine-protein kinase HT1 [Oryza sativa Japonica Group]
LOC_Os01g10460.1	Chr1:5530497-5533609	LOC_Os01g10460	0	0	0.647955	0.568659	0	0	0	0.555833	0	hypothetical protein [Oryza sativa Japonica Group]
ONT.267.2	Chr1:5540730-5541568	LOC_Os01g10470	0.662143	23.7491	20.7346	0	0	0	164.37	33.35	163.995	PREDICTED: protein RALF-like 33 [Oryza sativa Japonica Group]
LOC_Os01g10470.1	Chr1:5540629-5541520	LOC_Os01g10470	0.662143	11.0461	11.6632	0	0	0	157.521	35.5733	157.564	hypothetical protein OsJ_00768 [Oryza sativa Japonica Group]
LOC_Os01g10480.1	Chr1:5543648-5544544	LOC_Os01g10480	0	0	0	0	0	0	0	0	0	PREDICTED: early nodulin-like protein 1 [Oryza sativa Japonica Group]
LOC_Os01g10490.1	Chr1:5549619-5551003	LOC_Os01g10490	0.662143	2.20922	3.23978	74.4944	2.72688	8.64852	1.05365	0	0.535931	PREDICTED: protodermal factor 1 [Oryza sativa Japonica Group]
LOC_Os01g10504.1	Chr1:5560199-5568844	LOC_Os01g10504	2.64857	0.552305	1.29591	0	0.545375	0.576568	2.63413	2.22333	2.14372	PREDICTED: MADS-box transcription factor 3 isoform X1 [Oryza sativa Japonica Group]
LOC_Os01g10504.2	Chr1:5559548-5568844	LOC_Os01g10504	3.31071	8.28457	3.23978	1.13732	1.63613	0.576568	10.0097	5.00249	9.64676	PREDICTED: MADS-box transcription factor 3 isoform X1 [Oryza sativa Japonica Group]
LOC_Os01g10504.3	Chr1:5560202-5568844	LOC_Os01g10504	1.32429	2.76152	1.94387	0	0	0	1.05365	2.77916	0.535931	PREDICTED: MADS-box transcription factor 3 isoform X1 [Oryza sativa Japonica Group]
LOC_Os01g10520.1	Chr1:5578753-5585267	LOC_Os01g10520	0	1.65691	1.29591	0	0	0	0	0.555833	0	PREDICTED: uncharacterized protein LOC107276816 [Oryza sativa Japonica Group]
ONT.270.1	Chr1:5596227-5599226	LOC_Os01g10530	1.32429	3.86613	1.94387	10.2359	0	0	1.05365	1.11167	1.60779	hypothetical protein OsI_00800 [Oryza sativa Indica Group]
LOC_Os01g10530.1	Chr1:5591697-5596237	LOC_Os01g10530	0.662143	0.552305	0	2.27464	0.545375	0.576568	1.05365	1.11167	0.535931	Os01g0201900, partial [Oryza sativa Japonica Group]
LOC_Os01g10530.2	Chr1:5591697-5599234	LOC_Os01g10530	1.32429	2.76152	0	4.54927	1.63613	1.7297	1.58048	0.555833	1.60779	PREDICTED: uncharacterized protein LOC4327072 [Oryza sativa Japonica Group]
LOC_Os01g10530.3	Chr1:5593480-5596237	LOC_Os01g10530	0	0	1.29591	0	0.545375	0	0.526827	0	0	Os01g0201900, partial [Oryza sativa Japonica Group]
LOC_Os01g10550.1	Chr1:5600028-5600869	LOC_Os01g10550	0	0	0	0	0	0	0	0	0	--
LOC_Os01g10560.1	Chr1:5616360-5616893	LOC_Os01g10560	0	0	0	0	0	0	0	0	0	hypothetical protein [Oryza sativa Japonica Group]
LOC_Os01g10580.1	Chr1:5639769-5641495	LOC_Os01g10580	0	1.65691	2.59182	0	0	0.576568	0	0.555833	0.535931	PREDICTED: B-box zinc finger protein 22 [Oryza sativa Japonica Group]
LOC_Os01g10590.1	Chr1:5652593-5655352	LOC_Os01g10590	11.9186	7.73227	10.3673	2.27464	0	0	4.21461	7.22582	11.2546	PREDICTED: protein FLOWERING LOCUS T isoform X1 [Oryza sativa Japonica Group]
LOC_Os01g10600.1	Chr1:5663323-5668903	LOC_Os01g10600	9.93214	15.4645	11.6632	13.0792	14.7251	15.5673	6.32192	5.55833	10.1827	hypothetical protein OsI_00806 [Oryza sativa Indica Group]
LOC_Os01g10610.1	Chr1:5668988-5671470	LOC_Os01g10610	10.5943	14.3599	16.8468	22.1777	20.7243	33.441	16.8585	15.5633	16.0779	PREDICTED: protein BZR1 homolog 2 [Oryza sativa Japonica Group]
LOC_Os01g10630.1	Chr1:5675585-5679551	LOC_Os01g10630	0	0	1.29591	1.70598	0	0	2.63413	1.11167	0.535931	PREDICTED: uncharacterized protein LOC4327077 [Oryza sativa Japonica Group]
LOC_Os01g10630.2	Chr1:5675585-5679551	LOC_Os01g10630	1.98643	3.31383	1.94387	1.13732	0	1.15314	0.526827	2.77916	2.14372	PREDICTED: uncharacterized protein LOC4327077 [Oryza sativa Japonica Group]
LOC_Os01g10640.1	Chr1:5685594-5686401	LOC_Os01g10640	9.27	8.83688	11.0152	0	0	1.15314	1.58048	0.555833	3.75152	--
LOC_Os01g10650.1	Chr1:5689889-5690347	LOC_Os01g10650	0	0	0	0	0	0	0	0	0	hypothetical protein OsJ_00790 [Oryza sativa Japonica Group]
LOC_Os01g10660.1	Chr1:5693664-5693990	LOC_Os01g10660	0	0	0	0	0	0	0.526827	0	0	hypothetical protein [Oryza sativa Japonica Group]
LOC_Os01g10670.1	Chr1:5695273-5695584	LOC_Os01g10670	0	0	0	0	0	0	0	0	0	hypothetical protein [Oryza sativa Japonica Group]
LOC_Os01g10680.1	Chr1:5699651-5707758	LOC_Os01g10680	3.97286	6.07535	3.88773	7.39257	0	4.03598	2.63413	2.77916	3.75152	PREDICTED: uncharacterized protein LOC4327079 [Oryza sativa Japonica Group]
LOC_Os01g10680.2	Chr1:5699651-5701555	LOC_Os01g10680	0.662143	1.10461	1.94387	7.96123	1.09075	1.7297	0.526827	0	0	PREDICTED: uncharacterized protein LOC4327079 [Oryza sativa Japonica Group]
LOC_Os01g10690.1	Chr1:5718883-5724184	LOC_Os01g10690	13.2429	8.83688	3.88773	23.315	9.27138	24.7924	5.79509	13.34	5.35931	PREDICTED: protein IWS1 homolog A [Oryza sativa Japonica Group]
LOC_Os01g10700.1	Chr1:5727326-5729756	LOC_Os01g10700	2.64857	0	1.29591	0	0.545375	0.576568	0	1.6675	0	hypothetical protein OsI_00814 [Oryza sativa Indica Group]
LOC_Os01g10710.1	Chr1:5731783-5734320	LOC_Os01g10710	1.32429	0.552305	0.647955	0	0	0	0	0	0	PREDICTED: G-type lectin S-receptor-like serine/threonine-protein kinase SD2-5 [Oryza sativa Japonica Group]
LOC_Os01g10720.1	Chr1:5736299-5740751	LOC_Os01g10720	0	0	0	0	0	0	0	0	0	PREDICTED: uncharacterized protein LOC107280806 [Oryza sativa Japonica Group]
LOC_Os01g10740.1	Chr1:5748869-5749270	LOC_Os01g10740	0	0	0	0	0	0	0	0	0	hypothetical protein [Oryza sativa Japonica Group]
LOC_Os01g10750.1	Chr1:5750067-5750435	LOC_Os01g10750	0	0	0	0	0	0	0	0	0	hypothetical protein [Oryza sativa Japonica Group]
LOC_Os01g10760.1	Chr1:5750703-5751035	LOC_Os01g10760	0.662143	0	0	0	0	0	0	0	0	hypothetical protein [Oryza sativa Japonica Group]
LOC_Os01g10770.1	Chr1:5757491-5758607	LOC_Os01g10770	0	0	0	0	0	0	0	0	0	Os01g0204900 [Oryza sativa Japonica Group]
LOC_Os01g10780.1	Chr1:5759818-5760234	LOC_Os01g10780	0	0	0	0	0	0	0.526827	0	0	hypothetical protein [Oryza sativa Japonica Group]
LOC_Os01g10790.1	Chr1:5760481-5764641	LOC_Os01g10790	32.445	25.9583	26.5662	50.042	41.4485	50.738	17.3853	12.2283	13.3983	PREDICTED: WD repeat-containing protein 53 isoform X2 [Oryza sativa Japonica Group]
LOC_Os01g10800.1	Chr1:5764652-5767959	LOC_Os01g10800	9.93214	6.07535	5.18364	3.98062	4.363	3.45941	0.526827	1.6675	1.60779	PREDICTED: pentatricopeptide repeat-containing protein DOT4, chloroplastic [Oryza sativa Japonica Group]
LOC_Os01g10810.1	Chr1:5768209-5769462	LOC_Os01g10810	2.64857	1.65691	0.647955	0	0	0	0.526827	0.555833	1.07186	PREDICTED: uncharacterized protein LOC4327085 isoform X1 [Oryza sativa Japonica Group]
ONT.273.1	Chr1:5770019-5772276	LOC_Os01g10820	221.156	196.621	207.994	247.367	358.312	360.932	75.3362	58.3624	63.2399	PREDICTED: 60S ribosomal protein L11-like [Oryza sativa Japonica Group]
ONT.273.3	Chr1:5770064-5772172	LOC_Os01g10820	0	2.76152	0.647955	0.568659	1.09075	5.18911	2.63413	0.555833	0	60S ribosomal protein L11 [Sorghum bicolor]
ONT.273.5	Chr1:5770267-5772169	LOC_Os01g10820	1.32429	1.10461	1.94387	0.568659	1.63613	1.7297	1.05365	0	0	60S ribosomal protein L11, partial [Dichanthelium oligosanthes]
ONT.273.4	Chr1:5770267-5772275	LOC_Os01g10820	37.08	44.7367	31.7498	44.9241	72.5349	57.6568	11.0634	10.5608	12.8623	PREDICTED: 60S ribosomal protein L11-like [Oryza sativa Japonica Group]
LOC_Os01g10820.1	Chr1:5770150-5772034	LOC_Os01g10820	0.662143	0	0	0	0.545375	0	0	0.555833	0	PREDICTED: 60S ribosomal protein L11-like [Oryza sativa Japonica Group]
LOC_Os01g10830.1	Chr1:5773300-5774192	LOC_Os01g10830	0	1.65691	0.647955	1.13732	0	0	0	0.555833	1.07186	PREDICTED: enoyl-CoA delta isomerase 2, peroxisomal [Oryza sativa Japonica Group]
LOC_Os01g10840.1	Chr1:5774281-5778466	LOC_Os01g10840	33.1071	22.0922	27.2141	62.5525	44.1754	41.5129	10.5365	12.2283	16.0779	PREDICTED: shaggy-related protein kinase eta [Oryza sativa Japonica Group]
ONT.275.1	Chr1:5789338-5790753	LOC_Os01g10850	7.28357	23.7491	20.0866	28.433	1.09075	1.15314	0.526827	1.6675	1.07186	TPA: class III peroxidase 2 precursor [Oryza sativa Japonica Group]
ONT.275.2	Chr1:5789428-5790753	LOC_Os01g10850	0.662143	1.10461	3.88773	16.4911	1.09075	0.576568	0	0.555833	0.535931	PREDICTED: peroxidase P7 [Oryza sativa Japonica Group]
LOC_Os01g10850.1	Chr1:5789309-5791121	LOC_Os01g10850	19.2021	45.8413	38.2294	58.0033	0	0.576568	2.10731	3.89083	1.07186	PREDICTED: peroxidase P7 [Oryza sativa Japonica Group]
LOC_Os01g10860.1	Chr1:5794747-5797674	LOC_Os01g10860	11.2564	19.3307	11.6632	41.5121	31.0864	39.2066	5.26827	3.335	4.82338	PREDICTED: uncharacterized protein LOC4327091 [Oryza sativa Japonica Group]
LOC_Os01g10870.1	Chr1:5799607-5801142	LOC_Os01g10870	0	0.552305	0	0.568659	0	0.576568	0.526827	0	0	PREDICTED: putative CBL-interacting protein kinase 13 [Oryza sativa Japonica Group]
ONT.277.1	Chr1:5807971-5808644	LOC_Os01g10880	37.7421	30.3768	43.413	81.3183	17.9974	1.15314	61.6387	50.5808	66.9914	PREDICTED: uncharacterized protein LOC9271100 [Oryza sativa Japonica Group]
ONT.277.2	Chr1:5807986-5808522	LOC_Os01g10880	36.4179	34.7952	41.4691	93.8288	32.1771	1.15314	43.7266	35.5733	50.9134	PREDICTED: uncharacterized protein LOC9271100 [Oryza sativa Japonica Group]
LOC_Os01g10880.1	Chr1:5808045-5808340	LOC_Os01g10880	0	0	0	0	0	0	0	0	0	PREDICTED: uncharacterized protein LOC9271100 [Oryza sativa Japonica Group]
LOC_Os01g10890.1	Chr1:5809557-5811617	LOC_Os01g10890	25.8236	16.5691	15.5509	3.98062	6.5445	3.45941	369.306	361.291	286.187	PREDICTED: CBL-interacting protein kinase 5 [Oryza sativa Japonica Group]
LOC_Os01g10900.1	Chr1:5814778-5819207	LOC_Os01g10900	1.98643	2.76152	3.88773	6.25525	1.63613	3.45941	75.3362	61.1416	79.8537	PREDICTED: probable LRR receptor-like serine/threonine-protein kinase MRH1 isoform X1 [Oryza sativa Japonica Group]
LOC_Os01g10900.2	Chr1:5814778-5818810	LOC_Os01g10900	0.662143	2.76152	1.94387	3.98062	1.63613	3.45941	56.8973	63.9207	56.2728	PREDICTED: probable LRR receptor-like serine/threonine-protein kinase MRH1 isoform X2 [Oryza sativa Japonica Group]
LOC_Os01g10910.1	Chr1:5820255-5822506	LOC_Os01g10910	0	0	0	0	0	0	0	0	0	OSJNBa0020J04.10 [Oryza sativa Japonica Group]
LOC_Os01g10920.1	Chr1:5823869-5828251	LOC_Os01g10920	0	0	0	0.568659	0	0	0	0	0	PREDICTED: uncharacterized protein LOC4327096 [Oryza sativa Japonica Group]
LOC_Os01g10930.1	Chr1:5828553-5830832	LOC_Os01g10930	1.98643	5.52305	2.59182	2.8433	2.72688	5.76568	3.16096	1.11167	1.60779	unknown protein [Oryza sativa Japonica Group]
LOC_Os01g10940.1	Chr1:5833613-5834107	LOC_Os01g10940	0	0	0	0	0	0	0	0	0	PREDICTED: S-adenosylmethionine synthase 2-like [Oryza sativa Japonica Group]
LOC_Os01g10950.1	Chr1:5837475-5839898	LOC_Os01g10950	1.32429	1.65691	0	1.13732	0	0	0.526827	1.11167	1.60779	PREDICTED: uncharacterized protein LOC4325525 [Oryza sativa Japonica Group]
LOC_Os01g10960.1	Chr1:5841736-5843574	LOC_Os01g10960	0.662143	0	0	0.568659	0.545375	0	0	0	0.535931	PREDICTED: uncharacterized protein LOC4325525 [Oryza sativa Japonica Group]
LOC_Os01g10970.1	Chr1:5844702-5848945	LOC_Os01g10970	0	0	0	0	0	0	0	0	0	PREDICTED: WAT1-related protein At5g64700 [Oryza sativa Japonica Group]
LOC_Os01g10980.1	Chr1:5856467-5857920	LOC_Os01g10980	0	0	0	0	0	0	0	0	0	putative MtN21 [Oryza sativa Japonica Group]
LOC_Os01g10990.1	Chr1:5861816-5863794	LOC_Os01g10990	0	0.552305	0	0	0	0	0	0	0	PREDICTED: WAT1-related protein At5g64700 [Oryza sativa Japonica Group]
LOC_Os01g11000.1	Chr1:5865389-5869482	LOC_Os01g11000	0	0	0	0	0	0	0	0	0	hypothetical protein [Oryza sativa Japonica Group]
LOC_Os01g11010.1	Chr1:5875786-5877849	LOC_Os01g11010	0	0	0	0	0	0	0	0	0	PREDICTED: peptide-N4-(N-acetyl-beta-glucosaminyl)asparagine amidase A [Oryza sativa Japonica Group]
LOC_Os01g11020.1	Chr1:5884006-5884572	LOC_Os01g11020	0	0	0	0	0	0.576568	0	0	0	PREDICTED: class E basic helix-loop-helix protein 22-like [Oryza sativa Japonica Group]
LOC_Os01g11040.1	Chr1:5890605-5898224	LOC_Os01g11040	14.5671	16.5691	15.5509	6.25525	5.45375	5.76568	8.95606	11.1167	9.11083	PREDICTED: SCAR-like protein 2 [Oryza sativa Japonica Group]
LOC_Os01g11054.1	Chr1:5899555-5909595	LOC_Os01g11054	5.95929	3.86613	2.59182	2.27464	0.545375	1.15314	4.74144	3.335	2.67965	PREDICTED: phosphoenolpyruvate carboxylase 1 [Oryza sativa Japonica Group]
LOC_Os01g11054.2	Chr1:5906055-5909573	LOC_Os01g11054	5.29714	7.17996	5.18364	3.41196	3.81763	2.30627	2.10731	3.89083	4.28745	hypothetical protein OsI_00846 [Oryza sativa Indica Group]
LOC_Os01g11054.3	Chr1:5905030-5909595	LOC_Os01g11054	5.29714	7.17996	5.18364	2.27464	1.09075	0.576568	3.68779	1.6675	2.14372	hypothetical protein OsI_00846 [Oryza sativa Indica Group]
LOC_Os01g11054.4	Chr1:5907079-5909595	LOC_Os01g11054	2.64857	6.07535	3.23978	0.568659	0	1.15314	2.63413	0.555833	2.14372	hypothetical protein OsI_00846 [Oryza sativa Indica Group]
ONT.280.1	Chr1:5911541-5916673	LOC_Os01g11070	1.32429	1.65691	0.647955	0	1.09075	1.15314	0.526827	1.6675	0.535931	hypothetical protein OsI_00847 [Oryza sativa Indica Group]
LOC_Os01g11070.1	Chr1:5911503-5916819	LOC_Os01g11070	52.3093	35.8998	29.806	47.1987	44.1754	59.3865	21.0731	20.01	16.0779	PREDICTED: dol-P-Man:Man(6)GlcNAc(2)-PP-Dol alpha-1,2-mannosyltransferase [Oryza sativa Japonica Group]
LOC_Os01g11080.1	Chr1:5918163-5919212	LOC_Os01g11080	0	0	0	0	0	0	1.05365	0.555833	0	hypothetical protein OsI_00848 [Oryza sativa Indica Group]
ONT.281.1	Chr1:5921767-5934109	LOC_Os01g11110	3.97286	4.41844	5.18364	14.7851	16.3613	9.80166	2.10731	1.6675	4.82338	PREDICTED: 14-3-3-like protein GF14-G [Oryza sativa Japonica Group]
LOC_Os01g11110.2	Chr1:5921759-5934186	LOC_Os01g11110	5.95929	7.17996	10.3673	19.3344	15.8159	28.2518	3.16096	5.55833	6.43117	PREDICTED: 14-3-3-like protein GF14-G [Oryza sativa Japonica Group]
LOC_Os01g11120.1	Chr1:5934573-5939527	LOC_Os01g11120	67.5386	35.3475	44.061	52.8853	55.0829	66.8819	21.5999	32.7941	21.9732	PREDICTED: polyadenylate-binding protein-interacting protein 9 [Oryza sativa Japonica Group]
LOC_Os01g11130.1	Chr1:5945633-5954387	LOC_Os01g11130	3.31071	1.65691	1.94387	3.41196	5.45375	7.49539	0	1.6675	1.07186	putative Not4-Np [Oryza sativa Japonica Group]
LOC_Os01g11140.1	Chr1:5961694-5965740	LOC_Os01g11140	0	0	0	0	0	0	0	0	0	retrotransposon protein, putative, Ty1-copia subclass [Oryza sativa Japonica Group]
LOC_Os01g11150.1	Chr1:5968819-5972489	LOC_Os01g11150	0.662143	0.552305	2.59182	1.13732	1.63613	2.30627	0.526827	0.555833	2.67965	PREDICTED: gibberellin 2-beta-dioxygenase 1 [Oryza sativa Japonica Group]
LOC_Os01g11160.1	Chr1:5983581-5985875	LOC_Os01g11160	2.64857	3.86613	6.47955	0	0	0	1.05365	0	0.535931	PREDICTED: cationic amino acid transporter 5 [Oryza sativa Japonica Group]
LOC_Os01g11170.1	Chr1:5990953-5991834	LOC_Os01g11170	0	0	0.647955	0	0	0	0	0	0	hypothetical protein [Oryza sativa Japonica Group]
LOC_Os01g11190.1	Chr1:5994786-5995455	LOC_Os01g11190	0	0	0	0	0	0	0	0	0	Os03g0204366 [Oryza sativa Japonica Group]
LOC_Os01g11200.1	Chr1:6000333-6002858	LOC_Os01g11200	0	0	0	0	0	0	0	0	0	Myb-like transcription factor-like [Oryza sativa Japonica Group]
LOC_Os01g11210.1	Chr1:6003524-6004869	LOC_Os01g11210	0	0	0	0	0	0	0	0	0	PREDICTED: uncharacterized protein LOC4325539 [Oryza sativa Japonica Group]
LOC_Os01g11220.1	Chr1:6004879-6007163	LOC_Os01g11220	0	2.76152	1.29591	0	0	0	4.74144	3.335	2.67965	hypothetical protein [Oryza sativa Japonica Group]
LOC_Os01g11230.1	Chr1:6007818-6009027	LOC_Os01g11230	4.635	29.8245	23.9744	10.8045	0.545375	0.576568	13.1707	4.44666	17.6857	PREDICTED: heme-binding protein 2 [Oryza sativa Japonica Group]
LOC_Os01g11230.2	Chr1:6007818-6009027	LOC_Os01g11230	1.32429	0	0	0	0	0	0	0	0.535931	PREDICTED: heme-binding protein 2 [Oryza sativa Japonica Group]
ONT.284.2	Chr1:6010926-6011916	LOC_Os01g11240	27.81	30.3768	30.4539	48.336	48.5384	56.5037	79.5508	45.0224	57.8805	hypothetical protein OsI_00860 [Oryza sativa Indica Group]
ONT.284.3	Chr1:6011073-6011817	LOC_Os01g11240	15.2293	17.1215	22.6784	26.1583	25.0873	25.9456	43.7266	36.6849	40.7308	hypothetical protein OsI_00860 [Oryza sativa Indica Group]
ONT.284.4	Chr1:6011518-6011818	LOC_Os01g11240	1.98643	3.31383	1.29591	1.70598	1.63613	4.03598	4.21461	2.22333	4.82338	PREDICTED: uncharacterized protein LOC4325559 [Oryza sativa Japonica Group]
LOC_Os01g11240.1	Chr1:6010736-6011894	LOC_Os01g11240	66.8764	69.5904	73.8669	77.9063	74.171	93.9806	161.736	141.737	156.492	PREDICTED: uncharacterized protein LOC4325559 [Oryza sativa Japonica Group]
LOC_Os01g11250.1	Chr1:6017742-6022156	LOC_Os01g11250	1.98643	2.20922	1.94387	0	1.09075	1.15314	0	0	1.07186	PREDICTED: potassium channel KAT2 isoform X2 [Oryza sativa Japonica Group]
LOC_Os01g11260.1	Chr1:6025074-6029649	LOC_Os01g11260	0.662143	5.52305	6.47955	9.66721	1.63613	4.03598	2.10731	3.335	11.2546	PREDICTED: phospho-N-acetylmuramoyl-pentapeptide-transferase homolog isoform X1 [Oryza sativa Japonica Group]
LOC_Os01g11270.1	Chr1:6031025-6032833	LOC_Os01g11270	0.662143	2.20922	2.59182	0	0.545375	0.576568	0	0	0	PREDICTED: cytochrome P450 710A1 [Oryza sativa Japonica Group]
LOC_Os01g11280.1	Chr1:6037423-6039070	LOC_Os01g11280	0	0	0	0	2.72688	0	0	0	0	PREDICTED: cytochrome P450 710A1 [Oryza sativa Japonica Group]
LOC_Os01g11300.1	Chr1:6057440-6059109	LOC_Os01g11300	0	0	0	0	0	0	0	0	0	PREDICTED: cytochrome P450 710A1 [Oryza sativa Japonica Group]
LOC_Os01g11310.1	Chr1:6063479-6063934	LOC_Os01g11310	0	0	0	0	0	0	0	0	0	PREDICTED: uncharacterized protein LOC107280695 [Oryza sativa Japonica Group]
LOC_Os01g11320.1	Chr1:6065683-6066478	LOC_Os01g11320	0	0	0	0.568659	0	0	0	0	0	PREDICTED: uncharacterized protein LOC107280813 [Oryza sativa Japonica Group]
LOC_Os01g11330.1	Chr1:6068798-6071736	LOC_Os01g11330	0	0	0	0	0	0.576568	0	0	0	hypothetical protein [Oryza sativa Japonica Group]
LOC_Os01g11340.1	Chr1:6076688-6078711	LOC_Os01g11340	3.97286	4.41844	5.8316	2.8433	2.1815	0.576568	0	0.555833	0	PREDICTED: cytochrome P450 710A1 [Oryza sativa Japonica Group]
ONT.286.2	Chr1:6094802-6094913	LOC_Os01g11350	0	0	0	0	0	0	3.16096	1.11167	2.14372	--
ONT.287.1	Chr1:6095292-6096529	LOC_Os01g11350	0	0	0	0	0.545375	0	6.32192	5.00249	10.7186	PREDICTED: basic leucine zipper 2-like [Oryza sativa Japonica Group]
ONT.287.2	Chr1:6095467-6096512	LOC_Os01g11350	0	0	0	0	0	0	3.16096	0.555833	0.535931	PREDICTED: basic leucine zipper 2-like [Oryza sativa Japonica Group]
LOC_Os01g11350.1	Chr1:6094692-6096528	LOC_Os01g11350	1.32429	1.65691	3.23978	1.13732	0.545375	0	112.741	73.3699	98.6113	RecName: Full=Basic leucine zipper 2; Short=OsbZIP02; Short=bZIP protein 2
LOC_Os01g11360.1	Chr1:6108958-6111317	LOC_Os01g11360	0	0	0	0	0	0	0	0	0	hypothetical protein OsI_00869 [Oryza sativa Indica Group]
LOC_Os01g11370.1	Chr1:6112801-6125531	LOC_Os01g11370	28.4721	24.8537	25.9182	43.2181	35.9948	38.0535	14.2243	22.7891	17.1498	PREDICTED: probable pre-mRNA-splicing factor ATP-dependent RNA helicase DEAH9 [Oryza sativa Japonica Group]
LOC_Os01g11390.1	Chr1:6129330-6129737	LOC_Os01g11390	0	0	0	0	0	0	0	0	0	hypothetical protein OsI_00871 [Oryza sativa Indica Group]
LOC_Os01g11400.1	Chr1:6132290-6132533	LOC_Os01g11400	0	2.20922	2.59182	1.13732	0.545375	0.576568	0.526827	0	2.67965	--
LOC_Os01g11414.1	Chr1:6134202-6139189	LOC_Os01g11414	91.3757	87.2642	86.826	39.2375	44.1754	47.8552	50.5754	77.8166	53.5931	PREDICTED: uncharacterized protein LOC4325568 [Oryza sativa Japonica Group]
LOC_Os01g11414.2	Chr1:6136830-6139189	LOC_Os01g11414	9.93214	12.703	16.1989	11.3732	7.63525	6.91882	7.9024	11.1167	10.7186	PREDICTED: uncharacterized protein LOC4325568 [Oryza sativa Japonica Group]
LOC_Os01g11430.1	Chr1:6139582-6142129	LOC_Os01g11430	3.97286	4.41844	3.88773	0	0	0	7.9024	8.33749	9.11083	PREDICTED: uncharacterized protein LOC9271635 isoform X1 [Oryza sativa Japonica Group]
LOC_Os01g11450.1	Chr1:6163187-6166385	LOC_Os01g11450	0	0	0	0	0	0	0	0	0	OSJNBa0072D21.4 [Oryza sativa Japonica Group]
LOC_Os01g11460.1	Chr1:6171722-6173186	LOC_Os01g11460	0	1.65691	0.647955	0	0	0	1.05365	0	1.07186	Os01g0212700, partial [Oryza sativa Japonica Group]
LOC_Os01g11470.1	Chr1:6182163-6182516	LOC_Os01g11470	0	0.552305	1.29591	0.568659	0	0	0.526827	0	0.535931	--
LOC_Os01g11480.1	Chr1:6183125-6183625	LOC_Os01g11480	0	0	0	0	0	0	0	0	0	PREDICTED: RING-H2 finger protein ATL39 [Oryza sativa Japonica Group]
LOC_Os01g11490.1	Chr1:6185622-6186317	LOC_Os01g11490	0	0	0	0	0	0	3.68779	2.77916	4.28745	hypothetical protein [Oryza sativa Japonica Group]
LOC_Os01g11500.1	Chr1:6188518-6189219	LOC_Os01g11500	0	0	0.647955	0	0	0	0	0	0	PREDICTED: RING-H2 finger protein ATL39-like [Oryza sativa Japonica Group]
LOC_Os01g11510.1	Chr1:6191931-6193745	LOC_Os01g11510	0	0	0.647955	0	0	0	0	0	0	PREDICTED: pollen-specific leucine-rich repeat extensin-like protein 2 [Oryza sativa Japonica Group]
LOC_Os01g11520.1	Chr1:6199158-6200399	LOC_Os01g11520	3.31071	12.703	9.07138	0	0	0	2.63413	1.11167	1.60779	PREDICTED: RING-H2 finger protein ATL46 [Oryza sativa Japonica Group]
LOC_Os01g11550.1	Chr1:6221636-6224329	LOC_Os01g11550	3.97286	6.07535	4.53569	14.2165	4.90838	6.34225	1.05365	1.6675	2.67965	Os01g0213800, partial [Oryza sativa Japonica Group]
LOC_Os01g11570.1	Chr1:6242495-6244969	LOC_Os01g11570	52.9714	87.2642	68.6833	25.021	7.08988	2.88284	44.2535	32.7941	48.2338	PREDICTED: GDSL esterase/lipase At5g45920 [Oryza sativa Japonica Group]
LOC_Os01g11580.1	Chr1:6247411-6253378	LOC_Os01g11580	5.29714	4.97074	4.53569	7.96123	0.545375	2.88284	0.526827	3.335	4.82338	PREDICTED: transcription factor GTE3, chloroplastic isoform X1 [Oryza sativa Japonica Group]
LOC_Os01g11580.2	Chr1:6248097-6253398	LOC_Os01g11580	0	4.41844	4.53569	2.8433	2.72688	3.45941	3.16096	3.89083	1.07186	PREDICTED: transcription factor GTE3, chloroplastic isoform X2 [Oryza sativa Japonica Group]
LOC_Os01g11590.2	Chr1:6253721-6257198	LOC_Os01g11590	5.29714	19.3307	26.5662	18.1971	2.72688	6.34225	3.16096	3.89083	3.21559	PREDICTED: uncharacterized protein HI_0077 [Oryza sativa Japonica Group]
ONT.292.1	Chr1:6257844-6258567	LOC_Os01g11600	87.4029	91.1303	77.7547	0.568659	0.545375	0	23.1804	19.4541	31.084	PREDICTED: uncharacterized protein LOC4325256 [Oryza sativa Japonica Group]
ONT.292.3	Chr1:6258299-6258454	LOC_Os01g11600	9.27	12.703	7.77547	0	0	0	4.74144	3.89083	3.21559	--
LOC_Os01g11600.1	Chr1:6257915-6258264	LOC_Os01g11600	0	0.552305	0	0	0	0	0	0	0	PREDICTED: uncharacterized protein LOC4325256 [Oryza sativa Japonica Group]
ONT.293.1	Chr1:6267445-6270772	LOC_Os01g11620	7.28357	6.62766	3.88773	0	0.545375	0	16.3316	16.675	22.5091	PREDICTED: GDSL esterase/lipase At5g45910 isoform X1 [Oryza sativa Japonica Group]
LOC_Os01g11620.1	Chr1:6267440-6270903	LOC_Os01g11620	0	0	0	0	0	0	1.58048	1.11167	0.535931	PREDICTED: GDSL esterase/lipase At5g45910 isoform X1 [Oryza sativa Japonica Group]
LOC_Os01g11620.2	Chr1:6267440-6270903	LOC_Os01g11620	0	0	0	0	0	0	0	0.555833	0.535931	PREDICTED: GDSL esterase/lipase At5g45910 isoform X2 [Oryza sativa Japonica Group]
LOC_Os01g11640.1	Chr1:6277478-6277714	LOC_Os01g11640	0	0	0	0	0	0	0	0	0	hypothetical protein [Oryza sativa Japonica Group]
LOC_Os01g11650.1	Chr1:6278493-6283652	LOC_Os01g11650	150.969	170.662	166.525	0	0	1.15314	85.8728	101.162	93.7879	PREDICTED: GDSL esterase/lipase At5g45910 [Oryza sativa Japonica Group]
LOC_Os01g11650.2	Chr1:6278493-6281742	LOC_Os01g11650	0.662143	1.10461	1.94387	0	0	0	1.58048	2.22333	1.60779	Os01g0214800 [Oryza sativa Japonica Group]
LOC_Os01g11660.1	Chr1:6288365-6292303	LOC_Os01g11660	0	0	0	0	0	0	0	0	0	Os01g0215000, partial [Oryza sativa Japonica Group]
LOC_Os01g11670.1	Chr1:6295991-6297676	LOC_Os01g11670	0	0	0.647955	0	0	0	0	0	0.535931	putative serine carboxypeptidase-like protein [Oryza sativa Japonica Group]
LOC_Os01g11680.1	Chr1:6298944-6301397	LOC_Os01g11680	0	0	0	0	0	0	0	0	0	hypothetical protein OsJ_00873 [Oryza sativa Japonica Group]
LOC_Os01g11690.1	Chr1:6303562-6303822	LOC_Os01g11690	0	0	0	0	0	0	0	0	0	hypothetical protein [Oryza sativa Japonica Group]
LOC_Os01g11700.1	Chr1:6304802-6306608	LOC_Os01g11700	4.635	2.76152	5.8316	0	0	0	1.58048	0.555833	2.14372	PREDICTED: GDSL esterase/lipase At2g27360 [Oryza sativa Japonica Group]
LOC_Os01g11700.2	Chr1:6304802-6306608	LOC_Os01g11700	5.95929	8.83688	5.18364	0	0	0.576568	6.32192	7.78166	6.9671	putative esterase [Oryza sativa Japonica Group]
LOC_Os01g11704.1	Chr1:6311934-6313649	LOC_Os01g11704	0	0	0	0	0	0	0	0	0	--
ONT.295.1	Chr1:6319273-6322312	LOC_Os01g11710	1.98643	3.86613	6.47955	22.7464	21.2696	13.2611	4.21461	3.89083	1.60779	PREDICTED: GDSL esterase/lipase At5g45910 isoform X2 [Oryza sativa Japonica Group]
ONT.295.2	Chr1:6319375-6322174	LOC_Os01g11710	5.29714	9.38918	6.47955	14.2165	10.3621	3.45941	2.10731	2.22333	3.21559	PREDICTED: GDSL esterase/lipase At5g45910 isoform X2 [Oryza sativa Japonica Group]
LOC_Os01g11710.1	Chr1:6319130-6322474	LOC_Os01g11710	21.1886	18.7784	31.7498	143.871	124.346	63.9991	11.0634	13.8958	10.7186	PREDICTED: GDSL esterase/lipase At5g45910 isoform X2 [Oryza sativa Japonica Group]
LOC_Os01g11720.1	Chr1:6328086-6333412	LOC_Os01g11720	0	0	0	0	0	0	0	0	0	hypothetical protein OsI_00895 [Oryza sativa Indica Group]
LOC_Os01g11730.1	Chr1:6340836-6344345	LOC_Os01g11730	0	0	0	0	0	0	0	0	0	PREDICTED: GDSL esterase/lipase At5g45910 [Oryza sativa Japonica Group]
LOC_Os01g11740.1	Chr1:6352582-6358359	LOC_Os01g11740	2.64857	2.76152	1.29591	0	0	0	5.26827	3.89083	6.43117	PREDICTED: GDSL esterase/lipase At5g45910 [Oryza sativa Japonica Group]
LOC_Os01g11750.1	Chr1:6361526-6363457	LOC_Os01g11750	0.662143	0	0	0	0	0	0	0	0	PREDICTED: GDSL esterase/lipase At5g45910 [Oryza sativa Japonica Group]
LOC_Os01g11760.1	Chr1:6365028-6367159	LOC_Os01g11760	0	0	0.647955	0	0	0	0	0.555833	1.07186	putative esterase [Oryza sativa Japonica Group]
LOC_Os01g11770.1	Chr1:6368038-6368517	LOC_Os01g11770	0	0	0	0	0	0	0	0	0	hypothetical protein [Oryza sativa Japonica Group]
LOC_Os01g11780.1	Chr1:6369419-6370066	LOC_Os01g11780	0.662143	0	0	0	0	1.15314	0.526827	0.555833	0.535931	hypothetical protein OsJ_00881 [Oryza sativa Japonica Group]
LOC_Os01g11790.1	Chr1:6377261-6382037	LOC_Os01g11790	0	0	0	0	0	0	0	0	0	putative esterase [Oryza sativa Japonica Group]
LOC_Os01g11800.1	Chr1:6382881-6383687	LOC_Os01g11800	0	0	0	0	0	0	0.526827	0	0	--
LOC_Os01g11810.1	Chr1:6387691-6391467	LOC_Os01g11810	0	2.76152	0	0.568659	0.545375	0.576568	1.05365	0	1.60779	PREDICTED: protein trichome birefringence-like 41 isoform X2 [Oryza sativa Japonica Group]
LOC_Os01g11810.2	Chr1:6387705-6390998	LOC_Os01g11810	0.662143	2.76152	3.23978	2.27464	3.81763	2.30627	3.16096	3.335	3.21559	PREDICTED: protein trichome birefringence-like 41 isoform X1 [Oryza sativa Japonica Group]
LOC_Os01g11820.1	Chr1:6394268-6395667	LOC_Os01g11820	0	2.20922	1.29591	5.11793	3.27225	3.45941	0	0	0.535931	PREDICTED: probable purine permease 11 isoform X1 [Oryza sativa Japonica Group]
LOC_Os01g11830.1	Chr1:6396150-6397294	LOC_Os01g11830	0	0	0	0	0	0	0	0	0	putative cysteine protease [Oryza sativa Japonica Group]
LOC_Os01g11840.1	Chr1:6400890-6402066	LOC_Os01g11840	0	0	0	0	0	0	0	0	0	PREDICTED: ervatamin-B [Oryza sativa Japonica Group]
LOC_Os01g11850.1	Chr1:6402993-6410872	LOC_Os01g11850	0	0	0	0	0	0.576568	1.58048	0	0	hypothetical protein [Oryza sativa Japonica Group]
LOC_Os01g11860.1	Chr1:6412786-6419895	LOC_Os01g11860	9.27	13.2553	5.8316	0	0	0	5.79509	2.22333	5.89524	PREDICTED: protein DJ-1 homolog B [Oryza sativa Japonica Group]
LOC_Os01g11870.1	Chr1:6425100-6428266	LOC_Os01g11870	0.662143	0.552305	0	0	0.545375	0.576568	1.05365	1.11167	0	hypothetical protein [Oryza sativa Japonica Group]
LOC_Os01g11880.1	Chr1:6432336-6436086	LOC_Os01g11880	5.29714	5.52305	3.23978	7.96123	4.363	11.5314	5.79509	6.66999	11.2546	PREDICTED: protein DJ-1 homolog A [Oryza sativa Japonica Group]
ONT.297.2	Chr1:6455722-6455888	LOC_Os01g11900	1.32429	3.31383	1.29591	1.70598	0	0.576568	0	1.6675	1.60779	--
LOC_Os01g11900.1	Chr1:6444319-6456076	LOC_Os01g11900	14.5671	23.1968	16.8468	3.98062	7.08988	10.3782	11.5902	20.01	12.8623	PREDICTED: protein ROS1 [Oryza sativa Japonica Group]
LOC_Os01g11910.1	Chr1:6462706-6465037	LOC_Os01g11910	0.662143	2.20922	5.18364	2.27464	1.09075	0.576568	1.58048	2.22333	4.82338	PREDICTED: transcription factor bHLH30 [Oryza sativa Japonica Group]
LOC_Os01g11920.1	Chr1:6471718-6485507	LOC_Os01g11920	0.662143	0	0	1.70598	0	0.576568	0.526827	1.11167	0	retrotransposon protein, putative, unclassified [Oryza sativa Japonica Group]
ONT.298.2	Chr1:6494809-6499661	LOC_Os01g11940	7.28357	3.31383	5.18364	3.98062	1.63613	0.576568	2.10731	2.22333	4.28745	PREDICTED: protein HEADING DATE 3B-like [Oryza sativa Japonica Group]
LOC_Os01g11940.1	Chr1:6494516-6499769	LOC_Os01g11940	100.646	107.147	103.025	63.1212	20.1789	19.0268	74.2826	70.5907	79.3178	PREDICTED: protein HEADING DATE 3B-like [Oryza sativa Japonica Group]
LOC_Os01g11946.1	Chr1:6500706-6507149	LOC_Os01g11946	3.97286	7.73227	3.88773	3.98062	1.63613	2.30627	4.21461	2.77916	1.60779	PREDICTED: ABC transporter D family member 2, chloroplastic isoform X1 [Oryza sativa Japonica Group]
LOC_Os01g11946.2	Chr1:6500709-6507149	LOC_Os01g11946	3.97286	2.76152	6.47955	1.13732	1.09075	1.7297	2.10731	2.22333	2.14372	PREDICTED: ABC transporter D family member 2, chloroplastic isoform X1 [Oryza sativa Japonica Group]
LOC_Os01g11952.1	Chr1:6507356-6514891	LOC_Os01g11952	6.62143	8.83688	5.18364	13.6478	4.363	12.6845	3.68779	10.005	4.82338	PREDICTED: histone-lysine N-methyltransferase ATX5 [Oryza sativa Japonica Group]
LOC_Os01g11960.1	Chr1:6518127-6521046	LOC_Os01g11960	8.60786	4.41844	4.53569	18.7658	14.1798	17.8736	3.16096	5.00249	2.14372	PREDICTED: histone-lysine N-methyltransferase ATX3 [Oryza sativa Japonica Group]
LOC_Os01g11960.2	Chr1:6518127-6521046	LOC_Os01g11960	3.97286	5.52305	4.53569	9.09855	8.18063	13.8376	3.68779	6.11416	3.21559	PREDICTED: histone-lysine N-methyltransferase ATX3 [Oryza sativa Japonica Group]
LOC_Os01g11970.1	Chr1:6523637-6524620	LOC_Os01g11970	3.31071	2.20922	0	4.54927	2.1815	4.03598	2.63413	1.11167	3.21559	PREDICTED: uncharacterized protein LOC4324590 [Oryza sativa Japonica Group]
LOC_Os01g11980.1	Chr1:6525486-6528272	LOC_Os01g11980	18.54	13.8076	13.6071	20.4717	21.815	27.0987	25.2877	27.2358	24.6528	PREDICTED: vesicle transport protein SFT2B isoform X2 [Oryza sativa Japonica Group]
LOC_Os01g11990.1	Chr1:6528797-6531845	LOC_Os01g11990	0.662143	0.552305	0.647955	0	0	0	0.526827	1.11167	1.60779	PREDICTED: probable F-box protein At3g61730 isoform X1 [Oryza sativa Japonica Group]
LOC_Os01g12000.1	Chr1:6534609-6535837	LOC_Os01g12000	5.29714	3.31383	3.88773	0	0	0	3.68779	2.22333	1.07186	PREDICTED: uncharacterized protein LOC4324639 [Oryza sativa Japonica Group]
LOC_Os01g12010.1	Chr1:6537654-6537896	LOC_Os01g12010	0	0	0	0	0	0	0	0	0	hypothetical protein [Oryza sativa Japonica Group]
LOC_Os01g12020.1	Chr1:6541005-6543076	LOC_Os01g12020	0	0.552305	0	0	0	0	3.68779	3.335	6.9671	PREDICTED: endoglucanase 1 [Oryza sativa Japonica Group]
LOC_Os01g12030.1	Chr1:6541971-6544461	LOC_Os01g12030	0	0	0	0	0	0	0	0	0	PREDICTED: endoglucanase 1 [Oryza sativa Japonica Group]
LOC_Os01g12040.1	Chr1:6546714-6554267	LOC_Os01g12040	0	0	0	0	0	0	0	0	0	putative polyprotein [Oryza sativa Japonica Group]
LOC_Os01g12060.1	Chr1:6558931-6559377	LOC_Os01g12060	0	0	0	0	0	0	0	0	0	PREDICTED: uncharacterized protein LOC4338087 [Oryza sativa Japonica Group]
LOC_Os01g12070.1	Chr1:6564673-6568151	LOC_Os01g12070	7.94571	8.83688	7.77547	0	0	0	2.10731	3.335	2.14372	PREDICTED: endoglucanase 2 [Oryza sativa Japonica Group]
LOC_Os01g12080.1	Chr1:6572023-6577171	LOC_Os01g12080	4.635	5.52305	5.8316	0.568659	1.63613	2.88284	1.05365	4.44666	4.28745	hypothetical protein OsJ_00910 [Oryza sativa Japonica Group]
LOC_Os01g12080.3	Chr1:6572023-6577171	LOC_Os01g12080	5.29714	3.31383	3.23978	1.13732	1.63613	1.15314	4.21461	3.89083	5.89524	hypothetical protein OsJ_00910 [Oryza sativa Japonica Group]
ONT.300.1	Chr1:6583691-6587124	LOC_Os01g12090	135.077	119.298	110.152	150.695	176.702	162.016	74.2826	62.2532	72.8866	PREDICTED: 30S ribosomal protein S6 [Oryza sativa Japonica Group]
LOC_Os01g12090.1	Chr1:6583822-6586889	LOC_Os01g12090	0.662143	0	0	1.13732	0.545375	2.30627	0.526827	0.555833	0	hypothetical protein OsI_00930 [Oryza sativa Indica Group]
LOC_Os01g12100.1	Chr1:6587146-6587940	LOC_Os01g12100	9.27	6.07535	6.47955	0	0	0.576568	2.10731	1.11167	3.75152	Os01g0220400, partial [Oryza sativa Japonica Group]
LOC_Os01g12110.1	Chr1:6590899-6592136	LOC_Os01g12110	0	0	0	1.13732	1.09075	1.15314	0	0	0	PREDICTED: uncharacterized protein LOC4324647 isoform X1 [Oryza sativa Japonica Group]
LOC_Os01g12110.2	Chr1:6590899-6592094	LOC_Os01g12110	0	0	0	0.568659	0	0	0	0	0	PREDICTED: uncharacterized protein LOC4324647 isoform X2 [Oryza sativa Japonica Group]
LOC_Os01g12120.1	Chr1:6606521-6607239	LOC_Os01g12120	0	0	0	0	0	0	0	0	0	--
LOC_Os01g12130.1	Chr1:6612343-6613905	LOC_Os01g12130	0	0	0	0	0	0	0	0	0	PREDICTED: bidirectional sugar transporter SWEET3b [Oryza sativa Japonica Group]
LOC_Os01g12140.1	Chr1:6615403-6615768	LOC_Os01g12140	0	0	0	0	0	0	0	0	0	hypothetical protein [Oryza sativa Japonica Group]
LOC_Os01g12150.1	Chr1:6616732-6618823	LOC_Os01g12150	0	0	0	0	0	0	0	0	0	putative thaumatin-like protein [Oryza sativa Japonica Group]
LOC_Os01g12160.1	Chr1:6624963-6630462	LOC_Os01g12160	0	0	0.647955	2.27464	2.1815	0.576568	2.63413	1.6675	1.07186	PREDICTED: jasmonic acid-amido synthetase JAR2 isoform X3 [Oryza sativa Japonica Group]
LOC_Os01g12160.2	Chr1:6627308-6630463	LOC_Os01g12160	0	0	0	0	0	0	0	0	0	RecName: Full=Jasmonic acid-amido synthetase JAR2; AltName: Full=Auxin-responsive GH3-like protein 3; Short=OsGH3-3; AltName: Full=Indole-3-acetic acid-amido synthetase GH3.3; AltName: Full=Jasmonate-amino acid synthetase JAR1; AltName: Full=Protein JASMONATE RESISTANT 2; Short=OsJAR2
LOC_Os01g12170.1	Chr1:6633718-6637599	LOC_Os01g12170	0	0	0	0	0	0	0	0	0	Putative non-LTR retroelement reverse transcriptase [Oryza sativa Japonica Group]
LOC_Os01g12180.1	Chr1:6642665-6645196	LOC_Os01g12180	5.95929	8.83688	7.12751	23.8837	11.9983	6.91882	5.79509	6.11416	8.03896	Os01g0221300, partial [Oryza sativa Japonica Group]
LOC_Os01g12190.1	Chr1:6649789-6650522	LOC_Os01g12190	7.28357	5.52305	4.53569	2.8433	2.72688	4.61255	5.26827	7.22582	5.35931	PREDICTED: uncharacterized protein LOC9272458 [Oryza sativa Japonica Group]
LOC_Os01g12200.1	Chr1:6653077-6655383	LOC_Os01g12200	20.5264	22.6445	20.7346	10.2359	1.63613	6.91882	11.5902	7.78166	11.2546	PREDICTED: uncharacterized protein LOC4324652 [Oryza sativa Japonica Group]
LOC_Os01g12210.1	Chr1:6659149-6662582	LOC_Os01g12210	3.31071	6.07535	1.94387	1.13732	0	0.576568	17.9121	39.4641	19.8294	PREDICTED: aluminum-activated malate transporter 9 [Oryza sativa Japonica Group]
ONT.303.1	Chr1:6663484-6667622	LOC_Os01g12220	25.8236	22.6445	22.0305	8.52989	3.27225	3.45941	17.9121	14.4516	17.1498	Os01g0221700, partial [Oryza sativa Japonica Group]
LOC_Os01g12220.1	Chr1:6663533-6665460	LOC_Os01g12220	0	0	0	0	0	0	0	0	0.535931	hypothetical protein [Oryza sativa Japonica Group]
LOC_Os01g12230.1	Chr1:6667854-6670442	LOC_Os01g12230	1.32429	6.62766	3.23978	7.96123	4.363	3.45941	2.10731	1.11167	3.21559	hypothetical protein [Oryza sativa Japonica Group]
LOC_Os01g12240.1	Chr1:6689709-6693866	LOC_Os01g12240	0	0	0	0	0	0	0	0	0	hypothetical protein [Oryza sativa Japonica Group]
LOC_Os01g12250.1	Chr1:6694004-6696795	LOC_Os01g12250	0.662143	1.10461	2.59182	9.09855	2.1815	0	0	1.11167	0	PREDICTED: uncharacterized protein LOC4326698 [Oryza sativa Japonica Group]
ONT.304.1	Chr1:6699619-6703371	LOC_Os01g12260	13.2429	12.703	8.42342	15.9225	12.5436	11.5314	25.2877	30.5708	25.7247	PREDICTED: V-type proton ATPase subunit E [Oryza sativa Japonica Group]
ONT.304.2	Chr1:6699735-6703369	LOC_Os01g12260	1.98643	2.20922	0.647955	2.27464	2.72688	4.03598	0.526827	1.6675	2.14372	PREDICTED: V-type proton ATPase subunit E [Oryza sativa Japonica Group]
LOC_Os01g12260.1	Chr1:6699462-6703371	LOC_Os01g12260	12.5807	14.3599	14.255	16.4911	17.452	11.5314	40.5657	67.8116	45.5541	PREDICTED: V-type proton ATPase subunit E [Oryza sativa Japonica Group]
ONT.305.1	Chr1:6704163-6704728	LOC_Os01g12270	80.7814	98.8626	86.1781	6.25525	1.63613	0	97.9898	72.8141	101.291	PREDICTED: uncharacterized protein LOC4326700 [Oryza sativa Japonica Group]
ONT.305.2	Chr1:6704284-6704745	LOC_Os01g12270	43.7014	39.2137	37.5814	1.13732	1.09075	0.576568	36.8779	19.4541	34.2996	PREDICTED: uncharacterized protein LOC4326700 [Oryza sativa Japonica Group]
LOC_Os01g12270.1	Chr1:6704403-6704666	LOC_Os01g12270	0	0	0	0	0	0	0	0	0	PREDICTED: uncharacterized protein LOC4326700 [Oryza sativa Japonica Group]
LOC_Os01g12280.1	Chr1:6706087-6710801	LOC_Os01g12280	5.29714	5.52305	6.47955	16.4911	8.18063	5.76568	4.74144	7.22582	4.28745	PREDICTED: uncharacterized protein LOC4326701 [Oryza sativa Japonica Group]
LOC_Os01g12290.1	Chr1:6711815-6714142	LOC_Os01g12290	3.31071	4.41844	1.29591	2.8433	2.72688	1.7297	1.58048	1.11167	1.07186	PREDICTED: G-type lectin S-receptor-like serine/threonine-protein kinase At2g19130 isoform X1 [Oryza sativa Japonica Group]
LOC_Os01g12304.1	Chr1:6718349-6719948	LOC_Os01g12304	13.905	7.73227	7.77547	16.4911	7.63525	10.9548	14.7512	18.8983	18.7576	Os01g0223000, partial [Oryza sativa Japonica Group]
LOC_Os01g12310.1	Chr1:6722205-6722600	LOC_Os01g12310	0	0	0	0	0	0	0	0	0	hypothetical protein [Oryza sativa Japonica Group]
LOC_Os01g12320.1	Chr1:6724939-6728626	LOC_Os01g12320	34.4314	25.9583	39.5253	1.13732	1.09075	0.576568	18.4389	16.1191	16.0779	PREDICTED: GDSL esterase/lipase At5g45910 isoform X1 [Oryza sativa Japonica Group]
LOC_Os01g12320.2	Chr1:6724939-6728581	LOC_Os01g12320	1.98643	1.65691	3.88773	0.568659	0	0	2.10731	4.44666	0.535931	PREDICTED: GDSL esterase/lipase At5g45910 isoform X2 [Oryza sativa Japonica Group]
LOC_Os01g12320.3	Chr1:6724939-6727643	LOC_Os01g12320	1.32429	1.10461	1.29591	0	0	0	0	1.6675	0	PREDICTED: GDSL esterase/lipase At5g45910 isoform X2 [Oryza sativa Japonica Group]
LOC_Os01g12330.1	Chr1:6732152-6735486	LOC_Os01g12330	0	0	0	0	0.545375	0.576568	0.526827	0.555833	1.60779	Os01g0223300, partial [Oryza sativa Japonica Group]
LOC_Os01g12340.1	Chr1:6735758-6746298	LOC_Os01g12340	0	0	0	0	0	0	0	0	0	Os01g0244200 [Oryza sativa Japonica Group]
LOC_Os01g12350.1	Chr1:6747476-6750728	LOC_Os01g12350	0	0	0	0	0	0	0	0	0	retrotransposon protein, putative, unclassified [Oryza sativa Japonica Group]
LOC_Os01g12360.1	Chr1:6751357-6757512	LOC_Os01g12360	0	0	0	0	0	0	0	0	0	OSJNBa0016O02.22 [Oryza sativa Japonica Group]
LOC_Os01g12374.1	Chr1:6758675-6760456	LOC_Os01g12374	0	0	0	0	0	0	0	0	0	PREDICTED: uncharacterized protein LOC107281996 isoform X1 [Oryza sativa Japonica Group]
LOC_Os01g12381.1	Chr1:6764450-6765888	LOC_Os01g12381	1.32429	12.703	12.3112	1.70598	0.545375	0	4.21461	1.11167	4.82338	PREDICTED: GDSL esterase/lipase At1g31550-like [Oryza sativa Japonica Group]
LOC_Os01g12390.1	Chr1:6766497-6770164	LOC_Os01g12390	5.95929	10.4938	3.23978	17.0598	12.5436	24.7924	2.10731	3.89083	2.67965	PREDICTED: probable inactive receptor kinase At4g23740 [Oryza sativa Japonica Group]
LOC_Os01g12400.2	Chr1:6774200-6777805	LOC_Os01g12400	3.31071	2.20922	2.59182	5.11793	3.27225	3.45941	2.63413	2.22333	3.75152	Os01g0223700 [Oryza sativa Japonica Group]
LOC_Os01g12410.1	Chr1:6781919-6784207	LOC_Os01g12410	1.32429	2.20922	1.29591	2.27464	2.1815	6.91882	1.05365	5.55833	1.60779	putative S-domain receptor-like protein kinase [Oryza sativa Japonica Group]
LOC_Os01g12420.1	Chr1:6787075-6789731	LOC_Os01g12420	1.32429	2.20922	3.88773	2.8433	2.1815	0.576568	2.10731	2.77916	1.07186	PREDICTED: G-type lectin S-receptor-like serine/threonine-protein kinase At2g19130 [Oryza sativa Japonica Group]
LOC_Os01g12430.1	Chr1:6790657-6793346	LOC_Os01g12430	6.62143	6.62766	10.3673	13.6478	5.99913	14.9908	4.21461	3.335	2.67965	PREDICTED: G-type lectin S-receptor-like serine/threonine-protein kinase At2g19130 [Oryza sativa Japonica Group]
LOC_Os01g12440.1	Chr1:6813714-6815546	LOC_Os01g12440	0.662143	2.20922	0.647955	5.68659	1.63613	2.30627	0	1.11167	1.60779	PREDICTED: ethylene-responsive transcription factor CRF2 [Oryza sativa Japonica Group]
LOC_Os01g12460.1	Chr1:6830104-6832770	LOC_Os01g12460	2.64857	3.86613	1.29591	14.2165	0	1.7297	0.526827	0.555833	0.535931	PREDICTED: plastid division protein PDV1 [Oryza sativa Japonica Group]
ONT.311.2	Chr1:6833052-6835159	LOC_Os01g12464	13.905	15.4645	19.4387	32.9822	53.9921	47.8552	6.84875	6.11416	11.2546	PREDICTED: uncharacterized protein LOC4326731 [Oryza sativa Japonica Group]
LOC_Os01g12464.1	Chr1:6833050-6835300	LOC_Os01g12464	23.175	16.0168	26.5662	33.5509	41.4485	40.3598	8.42923	11.1167	12.3264	PREDICTED: uncharacterized protein LOC4326731 [Oryza sativa Japonica Group]
ONT.312.1	Chr1:6839934-6841125	LOC_Os01g12470	2.64857	2.76152	1.94387	1.13732	0.545375	1.15314	3.16096	8.89332	10.1827	Os01g0224400, partial [Oryza sativa Japonica Group]
ONT.312.2	Chr1:6840741-6841107	LOC_Os01g12470	0.662143	0	0	0	0	0	0	0	2.67965	Os01g0224400, partial [Oryza sativa Japonica Group]
LOC_Os01g12470.1	Chr1:6837120-6841269	LOC_Os01g12470	4.635	2.76152	5.8316	0	2.72688	2.30627	8.95606	12.2283	10.7186	PREDICTED: mitochondrial carrier protein MTM1 isoform X2 [Oryza sativa Japonica Group]
ONT.313.2	Chr1:6842081-6843590	LOC_Os01g12480	34.4314	39.766	22.0305	31.2763	27.8141	14.9908	20.5462	11.6725	16.6139	hypothetical protein OsI_00964 [Oryza sativa Indica Group]
LOC_Os01g12480.1	Chr1:6841526-6843538	LOC_Os01g12480	37.7421	41.9752	30.4539	35.2569	22.3604	23.6393	15.8048	20.5658	28.4043	PREDICTED: uncharacterized protein LOC4326733 [Oryza sativa Japonica Group]
LOC_Os01g12490.1	Chr1:6857032-6860962	LOC_Os01g12490	0	0	0	0	0	0	15.278	23.9008	27.3325	PREDICTED: indole-3-pyruvate monooxygenase YUCCA2 [Oryza sativa Japonica Group]
LOC_Os01g12500.1	Chr1:6863321-6863747	LOC_Os01g12500	0	0	0	0	0	0	0	0	0	hypothetical protein [Oryza sativa Japonica Group]
LOC_Os01g12510.1	Chr1:6875888-6876100	LOC_Os01g12510	0	0	0	0	0	0	0	0	0	hypothetical protein [Oryza sativa Japonica Group]
LOC_Os01g12520.1	Chr1:6879905-6881968	LOC_Os01g12520	1.98643	1.10461	4.53569	0.568659	0	0	4.21461	5.00249	4.82338	PREDICTED: mitochondrial arginine transporter BAC2 [Oryza sativa Japonica Group]
LOC_Os01g12530.1	Chr1:6889351-6896414	LOC_Os01g12530	5.95929	6.62766	6.47955	5.11793	3.81763	6.91882	4.21461	10.5608	5.89524	PREDICTED: SMR domain-containing protein At5g58720 [Oryza sativa Japonica Group]
LOC_Os01g12530.2	Chr1:6889351-6896414	LOC_Os01g12530	9.27	4.41844	1.94387	7.39257	4.90838	6.34225	6.32192	8.89332	8.03896	PREDICTED: SMR domain-containing protein At5g58720 [Oryza sativa Japonica Group]
LOC_Os01g12530.3	Chr1:6889351-6896414	LOC_Os01g12530	4.635	6.07535	6.47955	10.2359	8.18063	6.34225	6.32192	7.78166	8.5749	PREDICTED: SMR domain-containing protein At5g58720 [Oryza sativa Japonica Group]
LOC_Os01g12530.4	Chr1:6889351-6894510	LOC_Os01g12530	0.662143	1.10461	1.29591	1.70598	1.63613	0	1.05365	1.6675	0	PREDICTED: SMR domain-containing protein At5g58720 [Oryza sativa Japonica Group]
LOC_Os01g12530.5	Chr1:6889351-6896414	LOC_Os01g12530	3.31071	2.76152	2.59182	9.66721	5.45375	5.76568	6.32192	5.00249	8.5749	PREDICTED: SMR domain-containing protein At5g58720 [Oryza sativa Japonica Group]
LOC_Os01g12530.6	Chr1:6892647-6896414	LOC_Os01g12530	3.31071	4.41844	3.23978	2.8433	2.72688	5.18911	3.68779	6.66999	3.75152	PREDICTED: SMR domain-containing protein At5g58720 [Oryza sativa Japonica Group]
ONT.315.1	Chr1:6897530-6904191	LOC_Os01g12540	11.2564	7.73227	12.3112	15.3538	14.7251	12.6845	4.21461	6.11416	2.67965	hypothetical protein OsJ_00948 [Oryza sativa Japonica Group]
LOC_Os01g12540.1	Chr1:6897571-6904232	LOC_Os01g12540	1.98643	1.10461	0	2.27464	2.72688	4.03598	0	0	1.07186	PREDICTED: GTPase Der [Oryza sativa Japonica Group]
LOC_Os01g12540.2	Chr1:6897557-6904259	LOC_Os01g12540	3.97286	6.62766	4.53569	8.52989	7.08988	8.07196	2.63413	2.77916	2.67965	PREDICTED: GTPase Der [Oryza sativa Japonica Group]
LOC_Os01g12550.1	Chr1:6904506-6909594	LOC_Os01g12550	3.97286	13.2553	7.12751	6.25525	8.726	8.07196	7.37558	11.6725	8.03896	hypothetical protein OsI_00969 [Oryza sativa Indica Group]
LOC_Os01g12560.1	Chr1:6909691-6912131	LOC_Os01g12560	8.60786	4.97074	2.59182	2.27464	3.27225	2.30627	0	2.77916	0.535931	PREDICTED: 3-methyl-2-oxobutanoate hydroxymethyltransferase 1, mitochondrial [Oryza sativa Japonica Group]
LOC_Os01g12570.1	Chr1:6912704-6915127	LOC_Os01g12570	0	0.552305	0.647955	0	0	0	0	0	0.535931	PREDICTED: 3-methyl-2-oxobutanoate hydroxymethyltransferase 2, mitochondrial [Oryza sativa Japonica Group]
LOC_Os01g12580.1	Chr1:6922082-6923336	LOC_Os01g12580	9.93214	11.0461	12.3112	2.27464	2.72688	1.7297	28.4486	21.1216	25.1888	PREDICTED: late embryogenesis abundant protein Lea14-A [Oryza sativa Japonica Group]
LOC_Os01g12590.1	Chr1:6928001-6934154	LOC_Os01g12590	0	0	0	0	0	0	0	0	0.535931	putative GAG-POL precursor [Oryza sativa Japonica Group]
LOC_Os01g12600.1	Chr1:6934782-6938200	LOC_Os01g12600	0	0	0	0	0	0	0	0	0	hypothetical protein [Oryza sativa Japonica Group]
LOC_Os01g12610.1	Chr1:6940383-6940772	LOC_Os01g12610	1.32429	1.65691	1.29591	3.98062	1.63613	0	0.526827	0.555833	1.60779	--
LOC_Os01g12630.1	Chr1:6954748-6955074	LOC_Os01g12630	0	0	0	0	0	0	0	0	0	hypothetical protein [Oryza sativa Japonica Group]
ONT.318.1	Chr1:6956991-6957411	LOC_Os01g12640	2.64857	4.41844	1.29591	41.5121	58.9005	48.4317	1.05365	1.6675	5.35931	--
LOC_Os01g12640.1	Chr1:6957033-6958745	LOC_Os01g12640	0.662143	0.552305	0	9.09855	7.08988	5.18911	0.526827	1.11167	0	PREDICTED: probable membrane-associated kinase regulator 2 [Oryza sativa Japonica Group]
LOC_Os01g12640.2	Chr1:6957017-6958737	LOC_Os01g12640	1.32429	1.65691	1.29591	27.8643	21.815	20.1799	1.05365	0	0.535931	hypothetical protein [Oryza sativa Japonica Group]
LOC_Os01g12650.1	Chr1:6967620-6970164	LOC_Os01g12650	108.591	102.729	104.321	186.52	238.329	242.159	94.302	83.3749	101.827	PREDICTED: reticulon-like protein B1 [Oryza sativa Japonica Group]
LOC_Os01g12660.1	Chr1:6970861-6976710	LOC_Os01g12660	4.635	3.31383	3.88773	3.41196	3.27225	1.15314	59.5314	70.5907	62.7039	PREDICTED: uncharacterized protein LOC4326743 [Oryza sativa Japonica Group]
LOC_Os01g12670.1	Chr1:6979613-6985778	LOC_Os01g12670	0.662143	0.552305	1.29591	1.70598	0.545375	0.576568	0.526827	0	0.535931	PREDICTED: U11/U12 small nuclear ribonucleoprotein 59 kDa protein [Oryza sativa Japonica Group]
LOC_Os01g12670.2	Chr1:6979613-6985778	LOC_Os01g12670	0	1.65691	1.94387	2.27464	0.545375	0.576568	0	0	0.535931	PREDICTED: U11/U12 small nuclear ribonucleoprotein 59 kDa protein [Oryza sativa Japonica Group]
LOC_Os01g12670.4	Chr1:6979613-6984302	LOC_Os01g12670	1.98643	3.86613	5.18364	9.66721	3.81763	7.49539	7.9024	5.00249	4.28745	PREDICTED: U11/U12 small nuclear ribonucleoprotein 59 kDa protein [Oryza sativa Japonica Group]
LOC_Os01g12670.5	Chr1:6979613-6985773	LOC_Os01g12670	0.662143	0	0	0.568659	0.545375	0.576568	0.526827	0	0.535931	PREDICTED: U11/U12 small nuclear ribonucleoprotein 59 kDa protein [Oryza sativa Japonica Group]
LOC_Os01g12680.1	Chr1:6990871-6993608	LOC_Os01g12680	0	0	0	0	0	0	0.526827	3.335	0	PREDICTED: S-type anion channel SLAH3 isoform X2 [Oryza sativa Japonica Group]
LOC_Os01g12680.2	Chr1:6989015-6994006	LOC_Os01g12680	0	0	0	0	0	0	7.9024	7.22582	6.9671	PREDICTED: S-type anion channel SLAH3 isoform X2 [Oryza sativa Japonica Group]
LOC_Os01g12680.3	Chr1:6990879-6993608	LOC_Os01g12680	0	0	0	0	0	0	3.68779	2.22333	1.60779	PREDICTED: S-type anion channel SLAH3 isoform X2 [Oryza sativa Japonica Group]
LOC_Os01g12680.4	Chr1:6987901-6994006	LOC_Os01g12680	0	0.552305	0	0	0	0	2.63413	4.44666	3.75152	Os01g0226600, partial [Oryza sativa Japonica Group]
LOC_Os01g12690.1	Chr1:7009033-7010505	LOC_Os01g12690	1.32429	5.52305	5.18364	13.6478	10.9075	6.91882	8.42923	2.77916	9.64676	PREDICTED: uncharacterized protein LOC4326746 [Oryza sativa Japonica Group]
LOC_Os01g12700.1	Chr1:7015131-7018379	LOC_Os01g12700	0	0.552305	0.647955	0	0	0	0	0	0	PREDICTED: transcription factor GAMYB [Oryza sativa Japonica Group]
ONT.321.1	Chr1:7024297-7026583	LOC_Os01g12710	5.29714	3.31383	9.07138	1.70598	0	0	1.58048	2.22333	2.67965	hypothetical protein OsI_00981 [Oryza sativa Indica Group]
ONT.321.3	Chr1:7024338-7030407	LOC_Os01g12710	5.95929	7.73227	6.47955	3.41196	0	0.576568	2.10731	2.22333	2.14372	hypothetical protein OsI_00981 [Oryza sativa Indica Group]
LOC_Os01g12710.1	Chr1:7024297-7030610	LOC_Os01g12710	56.2821	58.5443	53.7803	5.68659	1.63613	1.15314	22.1267	28.9033	26.7965	PREDICTED: probable chlorophyll(ide) b reductase NYC1, chloroplastic [Oryza sativa Japonica Group]
LOC_Os01g12710.2	Chr1:7025152-7030610	LOC_Os01g12710	17.8779	18.2261	13.6071	0.568659	0.545375	1.15314	10.5365	6.11416	5.89524	PREDICTED: probable chlorophyll(ide) b reductase NYC1, chloroplastic [Oryza sativa Japonica Group]
LOC_Os01g12720.1	Chr1:7038103-7042925	LOC_Os01g12720	22.5129	22.6445	28.51	10.8045	5.45375	2.88284	13.6975	14.4516	14.4701	PREDICTED: proline-rich receptor-like protein kinase PERK1 [Oryza sativa Japonica Group]
ONT.322.2	Chr1:7044051-7047353	LOC_Os01g12730	1.32429	0.552305	0	0.568659	2.1815	0.576568	0	1.11167	0.535931	PREDICTED: ras-related protein Rab7 [Oryza sativa Japonica Group]
LOC_Os01g12730.1	Chr1:7043932-7047559	LOC_Os01g12730	40.3907	40.3183	33.0457	34.1196	37.6309	48.4317	26.8682	39.4641	28.9403	PREDICTED: ras-related protein Rab7 [Oryza sativa Japonica Group]
LOC_Os01g12730.2	Chr1:7043936-7047559	LOC_Os01g12730	33.1071	35.3475	36.2855	42.0808	40.3578	47.8552	27.395	41.6874	33.7637	PREDICTED: ras-related protein Rab7 [Oryza sativa Japonica Group]
LOC_Os01g12740.1	Chr1:7048273-7050877	LOC_Os01g12740	2.64857	4.41844	2.59182	0.568659	0	0.576568	1.58048	0	1.07186	PREDICTED: cytochrome P450 71A1 [Oryza sativa Japonica Group]
LOC_Os01g12750.1	Chr1:7053100-7056375	LOC_Os01g12750	10.5943	12.1507	5.8316	0	0	0	10.0097	11.6725	17.1498	PREDICTED: cytochrome P450 71A1 [Oryza sativa Japonica Group]
LOC_Os01g12760.1	Chr1:7061344-7065249	LOC_Os01g12760	0	2.20922	0.647955	0	0	0	0.526827	0	4.28745	PREDICTED: cytochrome P450 71A1 [Oryza sativa Japonica Group]
LOC_Os01g12770.1	Chr1:7071481-7073789	LOC_Os01g12770	3.31071	2.20922	1.94387	0	0	0	2.63413	2.22333	2.67965	PREDICTED: cytochrome P450 71A1 [Oryza sativa Japonica Group]
LOC_Os01g12780.1	Chr1:7076271-7076777	LOC_Os01g12780	0	0	0	0	0	0	0	0	0	hypothetical protein [Oryza sativa Japonica Group]
LOC_Os01g12790.1	Chr1:7079900-7085596	LOC_Os01g12790	0.662143	1.10461	0.647955	0	0	0	0	0.555833	0	Os01g0228200 [Oryza sativa Japonica Group]
LOC_Os01g12800.1	Chr1:7085842-7089194	LOC_Os01g12800	5.95929	4.97074	5.18364	21.6091	16.3613	16.7205	5.26827	7.22582	5.35931	PREDICTED: protein Mpv17 [Oryza sativa Japonica Group]
LOC_Os01g12810.1	Chr1:7092032-7095355	LOC_Os01g12810	0.662143	0	0	0	0	0	0	1.6675	1.07186	PREDICTED: pentatricopeptide repeat-containing protein At5g25630 [Oryza sativa Japonica Group]
LOC_Os01g12810.2	Chr1:7092033-7095317	LOC_Os01g12810	0	0.552305	0	0.568659	0.545375	0.576568	0.526827	0.555833	0.535931	PREDICTED: pentatricopeptide repeat-containing protein At5g25630 [Oryza sativa Japonica Group]
LOC_Os01g12810.3	Chr1:7092032-7095317	LOC_Os01g12810	0	0.552305	0	0	0	0	1.58048	0	0	PREDICTED: pentatricopeptide repeat-containing protein At5g25630 [Oryza sativa Japonica Group]
LOC_Os01g12810.4	Chr1:7092033-7095317	LOC_Os01g12810	0	0	0	0	0	0	0	0	0	PREDICTED: pentatricopeptide repeat-containing protein At5g25630 [Oryza sativa Japonica Group]
LOC_Os01g12810.5	Chr1:7092032-7095347	LOC_Os01g12810	0.662143	1.10461	0	0	0	0.576568	0.526827	0	0.535931	PREDICTED: pentatricopeptide repeat-containing protein At5g25630 [Oryza sativa Japonica Group]
LOC_Os01g12820.1	Chr1:7095374-7097654	LOC_Os01g12820	7.28357	3.86613	3.23978	2.8433	1.63613	2.30627	21.0731	40.5758	23.045	PREDICTED: uncharacterized protein LOC4327188 [Oryza sativa Japonica Group]
LOC_Os01g12830.1	Chr1:7100013-7103266	LOC_Os01g12830	48.9986	66.8289	60.9078	39.8062	3.27225	2.88284	90.6142	66.6999	81.4615	PREDICTED: hydroxyphenylpyruvate reductase isoform X1 [Oryza sativa Japonica Group]
LOC_Os01g12830.2	Chr1:7100982-7103266	LOC_Os01g12830	9.27	11.0461	8.42342	1.70598	2.1815	1.15314	8.42923	5.00249	7.50303	PREDICTED: hydroxyphenylpyruvate reductase isoform X2 [Oryza sativa Japonica Group]
LOC_Os01g12840.1	Chr1:7104273-7109141	LOC_Os01g12840	20.5264	17.1215	16.1989	25.5897	18.5428	14.4142	10.5365	17.7866	15.0061	PREDICTED: uncharacterized protein LOC4327191 isoform X1 [Oryza sativa Japonica Group]
LOC_Os01g12850.1	Chr1:7111153-7111440	LOC_Os01g12850	0	0	0	0	0	0	0	0	0	hypothetical protein [Oryza sativa Japonica Group]
LOC_Os01g12860.1	Chr1:7115771-7124102	LOC_Os01g12860	2.64857	6.62766	4.53569	10.8045	3.81763	5.76568	0.526827	2.77916	3.75152	PREDICTED: myb-related protein 3R-1 isoform X1 [Oryza sativa Japonica Group]
LOC_Os01g12870.1	Chr1:7125360-7128912	LOC_Os01g12870	33.7693	39.2137	27.2141	20.4717	28.3595	29.405	17.3853	11.1167	13.3983	PREDICTED: eukaryotic translation initiation factor 3 subunit L [Oryza sativa Japonica Group]
ONT.327.2	Chr1:7129216-7137195	LOC_Os01g12880	19.8643	20.4353	21.3825	21.6091	7.63525	9.22509	96.9361	95.6032	87.3567	hypothetical protein OsI_01005 [Oryza sativa Indica Group]
ONT.327.3	Chr1:7129219-7137054	LOC_Os01g12880	5.29714	9.38918	8.42342	4.54927	1.09075	1.15314	23.7072	21.1216	25.7247	hypothetical protein OsI_01005 [Oryza sativa Indica Group]
ONT.327.4	Chr1:7129223-7131566	LOC_Os01g12880	0.662143	0	0	0	0	0	1.58048	1.11167	3.21559	PREDICTED: target of Myb protein 1 [Oryza sativa Japonica Group]
LOC_Os01g12880.1	Chr1:7129149-7137330	LOC_Os01g12880	36.4179	30.3768	22.6784	11.9418	11.9983	4.61255	93.7752	90.6007	82.5334	PREDICTED: target of Myb protein 1 [Oryza sativa Japonica Group]
LOC_Os01g12890.1	Chr1:7157780-7164385	LOC_Os01g12890	0.662143	2.20922	2.59182	3.98062	0.545375	2.30627	2.10731	1.6675	2.14372	PREDICTED: protein EMBRYONIC FLOWER 1 [Oryza sativa Japonica Group]
ONT.328.1	Chr1:7164727-7167444	LOC_Os01g12900	17.2157	19.883	17.4948	52.8853	74.7164	70.9179	10.0097	10.5608	13.3983	PREDICTED: rac-like GTP-binding protein 1 [Oryza sativa Japonica Group]
ONT.328.2	Chr1:7166764-7167358	LOC_Os01g12900	0.662143	0.552305	0	5.11793	4.363	5.76568	1.05365	0	1.07186	PREDICTED: rac-like GTP-binding protein 1 [Oryza sativa Japonica Group]
LOC_Os01g12900.1	Chr1:7164594-7167419	LOC_Os01g12900	1.98643	2.20922	2.59182	5.11793	5.45375	7.49539	2.63413	1.6675	2.14372	PREDICTED: rac-like GTP-binding protein 1 [Oryza sativa Japonica Group]
LOC_Os01g12900.2	Chr1:7165312-7167419	LOC_Os01g12900	0	0	0	0	0	0.576568	2.10731	0	0.535931	PREDICTED: rac-like GTP-binding protein 1 [Oryza sativa Japonica Group]
LOC_Os01g12900.3	Chr1:7164594-7167419	LOC_Os01g12900	1.98643	0	5.18364	6.82391	8.18063	10.3782	1.58048	1.6675	3.21559	PREDICTED: rac-like GTP-binding protein 3 isoform X1 [Phoenix dactylifera]
LOC_Os01g12910.1	Chr1:7173618-7175813	LOC_Os01g12910	0.662143	0.552305	1.94387	0	0.545375	0.576568	4.21461	3.89083	5.35931	PREDICTED: acyl-coenzyme A thioesterase 13 [Oryza sativa Japonica Group]
LOC_Os01g12920.1	Chr1:7176107-7177066	LOC_Os01g12920	0.662143	0	0.647955	1.70598	0	0	0.526827	1.6675	2.14372	PREDICTED: acyl-coenzyme A thioesterase 13 [Oryza sativa Japonica Group]
LOC_Os01g12930.1	Chr1:7177355-7183963	LOC_Os01g12930	0	0	0.647955	0.568659	0	0	2.10731	1.6675	1.07186	hypothetical protein [Oryza sativa Japonica Group]
LOC_Os01g12940.1	Chr1:7185483-7188038	LOC_Os01g12940	0	0	0	0	0	0	0	0	0	Os01g0229800 [Oryza sativa Japonica Group]
ONT.329.1	Chr1:7204070-7204310	LOC_Os01g12950	0	0	0	3.41196	0	1.15314	0	0	0.535931	--
LOC_Os01g12950.1	Chr1:7197022-7205699	LOC_Os01g12950	3.97286	3.31383	4.53569	11.9418	11.4529	13.2611	3.68779	2.22333	4.28745	PREDICTED: probable ubiquitin-conjugating enzyme E2 25 isoform X1 [Oryza sativa Japonica Group]
LOC_Os01g12950.2	Chr1:7197022-7214143	LOC_Os01g12950	1.98643	4.97074	2.59182	5.68659	4.90838	2.88284	3.16096	3.335	2.67965	PREDICTED: probable ubiquitin-conjugating enzyme E2 25 isoform X1 [Oryza sativa Japonica Group]
LOC_Os01g12950.3	Chr1:7197022-7214141	LOC_Os01g12950	1.98643	2.20922	2.59182	6.82391	2.1815	4.03598	3.16096	1.6675	1.60779	PREDICTED: probable ubiquitin-conjugating enzyme E2 25 isoform X1 [Oryza sativa Japonica Group]
LOC_Os01g12950.4	Chr1:7197022-7205683	LOC_Os01g12950	0.662143	1.10461	0.647955	0.568659	0.545375	0.576568	0.526827	0	2.14372	PREDICTED: probable ubiquitin-conjugating enzyme E2 25 isoform X1 [Oryza sativa Japonica Group]
LOC_Os01g12990.1	Chr1:7215369-7215995	LOC_Os01g12990	0	0	0	0	0	0	0	0	0	hypothetical protein [Oryza sativa Japonica Group]
LOC_Os01g13000.1	Chr1:7216513-7225223	LOC_Os01g13000	3.31071	1.65691	5.18364	1.70598	1.09075	0.576568	1.58048	1.6675	2.67965	PREDICTED: transcription factor bHLH68 isoform X2 [Oryza sativa Japonica Group]
LOC_Os01g13010.1	Chr1:7236012-7236450	LOC_Os01g13010	0	0	0	0	0	0	0	0	0	hypothetical protein [Oryza sativa Japonica Group]
LOC_Os01g13020.1	Chr1:7239721-7240957	LOC_Os01g13020	0	0	0	0	0	0	0	0	0	hypothetical protein [Oryza sativa Japonica Group]
LOC_Os01g13024.1	Chr1:7244980-7246003	LOC_Os01g13024	0	1.10461	0	0	0	0	1.58048	0	1.60779	PREDICTED: uncharacterized protein LOC9269785 [Oryza sativa Japonica Group]
ONT.330.1	Chr1:7249770-7253460	LOC_Os01g13030	22.5129	26.5106	25.2703	40.9435	7.63525	6.91882	23.7072	19.4541	19.8294	PREDICTED: auxin-responsive protein IAA3 [Oryza brachyantha]
LOC_Os01g13030.1	Chr1:7249761-7254629	LOC_Os01g13030	1.98643	1.10461	1.94387	1.70598	0	0.576568	3.68779	1.6675	2.67965	PREDICTED: auxin-responsive protein IAA3 [Oryza sativa Japonica Group]
LOC_Os01g13030.2	Chr1:7249761-7253782	LOC_Os01g13030	69.525	60.2012	55.0762	121.693	50.7199	61.6928	64.7997	76.1491	76.1022	PREDICTED: auxin-responsive protein IAA3 [Oryza sativa Japonica Group]
LOC_Os01g13040.1	Chr1:7259786-7260671	LOC_Os01g13040	0	0	0	0	0	0	0	0	0	PREDICTED: uncharacterized protein LOC107278458 [Oryza sativa Japonica Group]
LOC_Os01g13050.1	Chr1:7263022-7263843	LOC_Os01g13050	0	0	0	0	0	0	0	0	0	hypothetical protein OsJ_00991 [Oryza sativa Japonica Group]
ONT.331.1	Chr1:7265201-7271214	LOC_Os01g13060	11.2564	6.07535	6.47955	2.8433	0.545375	1.7297	6.84875	5.55833	3.21559	PREDICTED: casein kinase I isoform alpha [Oryza sativa Japonica Group]
LOC_Os01g13060.1	Chr1:7265228-7271850	LOC_Os01g13060	12.5807	7.17996	8.42342	1.70598	4.363	3.45941	4.21461	10.005	8.03896	PREDICTED: casein kinase I isoform alpha [Oryza sativa Japonica Group]
LOC_Os01g13060.2	Chr1:7265228-7273237	LOC_Os01g13060	13.905	10.4938	14.255	3.98062	3.81763	3.45941	8.42923	8.33749	8.5749	PREDICTED: casein kinase I isoform alpha [Oryza sativa Japonica Group]
LOC_Os01g13060.3	Chr1:7265228-7271850	LOC_Os01g13060	3.31071	4.41844	7.77547	0	0.545375	0.576568	2.63413	3.335	2.14372	PREDICTED: casein kinase I isoform alpha [Oryza sativa Japonica Group]
LOC_Os01g13070.1	Chr1:7276019-7277972	LOC_Os01g13070	0	0	0	0	0	0	0	0	0	hypothetical protein [Oryza sativa Japonica Group]
LOC_Os01g13080.1	Chr1:7278720-7280250	LOC_Os01g13080	420.461	460.622	434.778	723.903	92.7138	29.405	177.541	135.067	203.118	PREDICTED: 60S acidic ribosomal protein P3-like [Oryza sativa Japonica Group]
LOC_Os01g13090.1	Chr1:7281734-7285992	LOC_Os01g13090	39.0664	43.6321	47.3007	6.25525	13.089	12.6845	16.3316	13.34	18.2217	Os01g0231800, partial [Oryza sativa Japonica Group]
LOC_Os01g13090.2	Chr1:7281734-7285992	LOC_Os01g13090	51.6471	44.7367	56.3721	10.8045	14.1798	9.22509	20.0194	22.7891	21.9732	Os01g0231800, partial [Oryza sativa Japonica Group]
LOC_Os01g13090.3	Chr1:7281734-7285992	LOC_Os01g13090	11.2564	7.73227	12.9591	2.8433	2.72688	5.76568	3.68779	1.6675	3.21559	Os01g0231800, partial [Oryza sativa Japonica Group]
LOC_Os01g13090.4	Chr1:7281734-7285992	LOC_Os01g13090	15.2293	12.1507	11.6632	3.41196	1.63613	3.45941	3.68779	8.33749	4.82338	Os01g0231800, partial [Oryza sativa Japonica Group]
LOC_Os01g13100.1	Chr1:7287907-7294276	LOC_Os01g13100	34.4314	39.766	31.1019	17.6284	15.2705	12.1079	17.3853	20.5658	14.4701	PREDICTED: activating signal cointegrator 1 complex subunit 1 isoform X4 [Oryza sativa Japonica Group]
LOC_Os01g13100.2	Chr1:7287907-7294236	LOC_Os01g13100	15.8914	9.38918	12.3112	6.82391	3.27225	4.61255	4.74144	6.11416	4.82338	PREDICTED: activating signal cointegrator 1 complex subunit 1 isoform X5 [Oryza sativa Japonica Group]
LOC_Os01g13100.3	Chr1:7288115-7294276	LOC_Os01g13100	8.60786	8.28457	11.6632	5.11793	4.90838	6.91882	4.74144	7.78166	4.82338	PREDICTED: activating signal cointegrator 1 complex subunit 1 isoform X5 [Oryza sativa Japonica Group]
ONT.335.1	Chr1:7297673-7298765	LOC_Os01g13120	0.662143	2.76152	0.647955	14.7851	1.63613	1.7297	3.68779	1.11167	1.60779	PREDICTED: probable aquaporin TIP4-3 [Oryza sativa Japonica Group]
LOC_Os01g13120.1	Chr1:7297672-7298971	LOC_Os01g13120	1.98643	2.20922	2.59182	7.39257	5.45375	5.76568	2.63413	1.11167	2.14372	PREDICTED: probable aquaporin TIP4-3 [Oryza sativa Japonica Group]
LOC_Os01g13130.1	Chr1:7302368-7303788	LOC_Os01g13130	3.31071	7.17996	7.77547	16.4911	5.99913	25.369	12.117	11.1167	20.3654	PREDICTED: probable aquaporin TIP4-2 [Oryza sativa Japonica Group]
LOC_Os01g13140.1	Chr1:7307881-7309906	LOC_Os01g13140	0.662143	0.552305	0	1.13732	0	1.15314	0	0	0	hypothetical protein OsI_01026 [Oryza sativa Indica Group]
ONT.337.1	Chr1:7330754-7332153	LOC_Os01g13150	2.64857	4.97074	3.23978	1.13732	1.63613	3.45941	1.05365	0.555833	0.535931	PREDICTED: uncharacterized protein LOC4324278 [Oryza sativa Japonica Group]
LOC_Os01g13150.1	Chr1:7325145-7332536	LOC_Os01g13150	17.2157	17.1215	17.4948	14.2165	11.9983	12.1079	3.16096	5.00249	10.1827	PREDICTED: uncharacterized protein LOC4324278 [Oryza sativa Japonica Group]
LOC_Os01g13160.1	Chr1:7333691-7339244	LOC_Os01g13160	15.2293	22.6445	21.3825	19.3344	11.4529	19.0268	12.6438	22.2333	17.6857	putative VHS1 protein [Oryza sativa Japonica Group]
LOC_Os01g13170.1	Chr1:7340717-7345465	LOC_Os01g13170	14.5671	17.1215	11.0152	15.9225	10.3621	9.80166	10.0097	12.7841	7.50303	PREDICTED: putative ubiquitin-conjugating enzyme E2 38 isoform X3 [Oryza sativa Japonica Group]
LOC_Os01g13180.1	Chr1:7345590-7346978	LOC_Os01g13180	0	0	0	0	0	0	0	0	0	hypothetical protein [Oryza sativa Japonica Group]
ONT.338.2	Chr1:7351042-7351997	LOC_Os01g13190	1.32429	2.20922	2.59182	0.568659	1.63613	1.7297	0.526827	0	1.60779	Os01g0232700, partial [Oryza sativa Japonica Group]
LOC_Os01g13190.1	Chr1:7348563-7352146	LOC_Os01g13190	52.9714	52.469	39.5253	29.5703	25.6326	42.0895	17.9121	21.6775	24.1169	PREDICTED: histidinol dehydrogenase, chloroplastic [Oryza sativa Japonica Group]
[truncated: 76,372 more rows]

## Sheet: Supp Table S3
#ID	Chr	From	To	Gene	strand	osa-miR	F-1_CPM	F-2_CPM	F-3_CPM	PP-1_CPM	PP-2_CPM	PP-3_CPM	UF-1_CPM	UF-2_CPM	UF-3_CPM
[truncated: 3,693 more rows]

## Sheet: Supp Table S4
Supplemental Table S4. Primers used for validate alternative splicing events by RT-PCR
[truncated: 36 more rows]

[truncated: 1 more sheets: Supp Table S5]
